# Supplementary material for: The Pituitary Gland of the European Eel Reveals Massive Expression of Genes Involved in the Melanocortin System
Source: PLoS One. 2013 Oct 10;8(10):e77396. doi: 10.1371/journal.pone.0077396 (PMC3795071; doi:10.1371/journal.pone.0077396)
Supplement: Table S3 — Expression values. (XLSX) [file pone.0077396.s006.xlsx]

## Sheet: annotated only
Gene	Best Blast2GO hit	Description	Alternate descriptions	Similarity	Total transcript length	Silver eel 1 expression	Silver eel 2 expression	Silver eel 3 expression	Silver eel 4 expression
g1	hrh1_bovin	histamine h1 receptor short=h1r short=hh1r		0.5095	1917	5.19334	8.43792	3.80053	9.30847
g10	sen2_rat	trna-splicing endonuclease subunit sen2	trna-intron endonuclease sen2	0.5392	2088	15.7064	32.1794	16.2833	32.2854
g100	cld4_cerae	claudin-4	clostridium perfringens enterotoxin receptor short=cpe-r short=cpe-receptor	0.7065	1432	1.22687	0.868903	0	0
g10000	cadh2_rhife	cadherin-2	neural cadherin short=n-cadherin ame: cd_antigen=cd325 flags: precursor	0.5525	761	197.004	269.782	325.507	330.885
g10005	grip2_human	glutamate receptor-interacting protein 2 short=grip-2		0.708	752	6.23005	6.61845	3.22944	5.27315
g10007	dus2l_human	trna-dihydrouridine synthase 2-like short=hdus2	up-regulated in lung cancer protein 8 short=urlc8	0.55	687	5.96707	3.62233	3.53499	2.88603
g10008	dus2l_human	trna-dihydrouridine synthase 2-like short=hdus2	up-regulated in lung cancer protein 8 short=urlc8	0.8075	948	6.17748	6.5626	5.1235	14.6402
g10009	ddx28_macfa	probable atp-dependent rna helicase ddx28	mitochondrial dead box protein 28	0.4985	3015	13.2081	16.095	5.63839	20.386
g1001	f198b_human	protein fam198b	expressed in nerve and epithelium during development	0.6033	1968	15.4738	7.58701	6.17006	9.06724
g10010	galr1_mouse	galanin receptor type 1 short=gal1-r short=galr-1		0.5415	1474	12.3164	7.5973	1.64758	6.72559
g10011	ctrb_gadmo	chymotrypsin b contains:	chymotrypsin b chain a contains: |chymotrypsin b chain b	0.665	540	0	0	0	0
g10012	gbra5_human	gamma-aminobutyric acid receptor subunit alpha-5	gaba receptor subunit alpha-5 flags: precursor	0.816	3029	2.51341	20.1285	2.40529	3.27287
g10013	prex2_human	phosphatidylinositol -trisphosphate-dependent rac exchanger 2 protein short=p-rex2 short= ns( )-dependent rac exchanger 2	dep domain-containing protein 2	0.5385	1616	22.8307	26.9489	12.0225	24.5384
g10014	cbpa6_mouse	carboxypeptidase a6 flags: precursor		0.5865	1351	0.433475	1.842	0	0
g10015		telethonin		0.59	356	0	0	0	0
g10016	r144b_human	e3 ubiquitin-protein ligase rnf144b	ibr domain-containing protein 2 |ring finger protein 144b |p53-inducible ring finger protein	0.4945	1829	84.5298	92.5208	98.2568	170.194
g10017	ha1f_chick	class i histocompatibility f10 alpha chain	b-f histocompatibility f10 antigen |b-f-beta-iv |b12 flags: precursor	0.459	2319	33.5869	42.9243	35.606	59.8487
g10018	oxr1_human	oxidation resistance protein 1		0.6065	4293	138.597	203.755	224.582	197.208
g10019	slit3_human	slit homolog 3 protein short=slit-3	multiple epidermal growth factor-like domains protein 5 short=multiple egf-like domains protein 5 flags: precursor	0.469	1128	0	0	0	0
g1002	rxfp1_human	relaxin receptor 1	leucine-rich repeat-containing g-protein coupled receptor 7 |relaxin family peptide receptor 1	0.595	1155	0	1.07729	0	0
g10020	tm101_bovin	transmembrane protein 101		0.92	1002	37.9896	39.7371	9.69476	31.6599
g10021	retst_danre	all-trans-retinol -reductase	all-trans- -dihydroretinol saturase short= at flags: precursor	0.6993	1626	0	0	0	0
g10023	cf204_human	coiled-coil domain-containing protein c6orf204	serologically defined breast cancer antigen ny-br-15	0.71	2340	22.0235	50.5152	62.2702	40.6708
g10025	s35f1_mouse	solute carrier family 35 member f1		0.8	4586	76.3636	63.2173	104.852	36.7488
g10027	ngbr_danre	nogo-b receptor short=	nuclear undecaprenyl pyrophosphate synthase 1 homolog flags: precursor	0.565	2346	43.4351	33.4139	16.5629	44.7925
g10028	als_human	insulin-like growth factor-binding protein complex acid labile subunit short=als flags: precursor		0.459	1400	0.418304	0	0	0
g10029	gopc_mouse	golgi-associated pdz and coiled-coil motif-containing protein	pdz protein interacting specifically with tc10 short=pist	0.638	3813	109.968	139.666	104.453	124.796
g1003	etfd_human	electron transfer flavoprotein-ubiquinone mitochondrial short=etf-qo short=etf-ubiquinone oxidoreductase	electron-transferring-flavoprotein dehydrogenase short=etf dehydrogenase flags: precursor	0.7514	607	116.739	116.842	160.035	124.123
g10030		dystrophin		0.896	1839	89.4837	57.5111	48.8613	85.1732
g10031	tab3_mouse	tgf-beta-activated kinase 1 and map3k7-binding protein 3	mitogen-activated protein kinase kinase kinase 7-interacting protein 3 |tak1-binding protein 3 short=tab-3 |tgf-beta-activated kinase 1-binding protein 3	0.7214	672	41.8304	38.8834	75.8918	44.2568
g10032	ube3a_human	ubiquitin-protein ligase e3a	e6ap ubiquitin-protein ligase |human papillomavirus e6-associated protein |oncogenic protein-associated protein e6-ap |renal carcinoma antigen ny-ren-54	0.885	1961	51.9626	27.2838	17.3378	42.4648
g10033	ube3a_human	ubiquitin-protein ligase e3a	e6ap ubiquitin-protein ligase |human papillomavirus e6-associated protein |oncogenic protein-associated protein e6-ap |renal carcinoma antigen ny-ren-54	0.6475	1817	34.4864	32.1853	21.385	24.0063
g10035	cng1_chick	cyclic nucleotide-gated channel cone photoreceptor subunit alpha	cng channel 1 short=cng-1 short=cng1	0.8345	2999	23.2375	46.8831	13.7663	12.5613
g10037	wdr48_chick	wd repeat-containing protein 48	usp1-associated factor 1	0.8315	1892	42.4052	40.1165	41.0746	46.1094
g10038	gors1_rat	golgi reassembly-stacking protein 1	golgi peripheral membrane protein p65 |golgi reassembly-stacking protein of 65 kda short=grasp65	0.79	4171	84.102	105.305	89.6655	93.6448
g10039		cysteine serine-rich nuclear protein 1		0.83	2806	250.237	341.886	609.298	377.321
g1004	etfd_bovin	electron transfer flavoprotein-ubiquinone mitochondrial short=etf-qo short=etf-ubiquinone oxidoreductase	electron-transferring-flavoprotein dehydrogenase short=etf dehydrogenase flags: precursor	0.6683	2155	158.975	111.436	116.074	147.208
g10040	stat2_mouse	signal transducer and activator of transcription 2		0.41	1599	0.732489	0	0	0
g10041	dtx1_human	protein deltex-1 short=deltex1 short=hdtx1		0.5746	4347	59.1418	69.5554	70.3924	35.1203
g10042	ccd92_human	coiled-coil domain-containing protein 92	limkain beta-2	0.84	1596	79.9914	30.4051	63.9089	44.7226
g10043	f101a_human	protein fam101a		0.68	5455	40.3657	54.9714	94.3813	89.049
g10045	ncor2_mouse	nuclear receptor corepressor 2 short=n- 2	silencing mediator of retinoic acid and thyroid hormone receptor short=smrt short=smrte |t3 receptor-associating factor short=trac |thyroid- retinoic-acid-receptor-associated corepressor	0.5329	3019	124.147	330.541	140.773	170.753
g10046	ncor2_mouse	nuclear receptor corepressor 2 short=n- 2	silencing mediator of retinoic acid and thyroid hormone receptor short=smrt short=smrte |t3 receptor-associating factor short=trac |thyroid- retinoic-acid-receptor-associated corepressor	0.716	1079	153.055	160.29	51.7668	82.6892
g1005	rpgf6_human	rap guanine nucleotide exchange factor 6	pdz domain-containing guanine nucleotide exchange factor 2 short=pdz-gef2 |ra-gef-2	0.71	1043	3.36889	7.15783	2.32842	9.50481
g10050	mdh1b_danre	malate dehydrogenase 1b		0.5988	786	14.9014	9.49824	15.4487	12.6126
g10051	dnm3b_human	dna (cytosine-5)-methyltransferase 3b short=dnmt3b	dna methyltransferase short=dna mtase short=	0.612	7529	6.61152	6.44528	12.2572	4.47682
g10052	comd7_bovin	comm domain-containing protein 7		0.67	1264	115.364	53.1571	34.5836	50.195
g10053	nol4_human	nucleolar protein 4	nucleolar-localized protein	0.62	1018	16.1076	23.2231	11.928	23.3717
g10054	ct112_mouse	uncharacterized protein c20orf112 homolog		0.758	4137	20.1012	28.5728	30.5255	27.3179
g10055	srms_mouse	tyrosine-protein kinase srms	ptk70	0.644	2308	2.79111	0.539111	0	2.57717
g10056	ptk6_mouse	protein-tyrosine kinase 6	src-related intestinal kinase	0.6035	2636	2.22164	5.19232	2.76389	1.50433
g10058	pdpfb_danre	pancreatic progenitor cell differentiation and proliferation factor b	exocrine differentiation and proliferation factor b	0.768	819	1817.65	1422.02	1702.05	1849.55
g10059	tpd54_ponab	tumor protein d54	tumor protein d52-like 2	0.7033	8650	214.684	161.108	163.961	152.886
g1006	ipmk_human	inositol polyphosphate multikinase	inositol -tetrakisphosphate 5-kinase	0.555	5627	34.1363	56.6079	69.0538	57.4339
g10060	tri55_rat	tripartite motif-containing protein 55	muscle-specific ring finger protein 2 short= -2 short= 2 |ring finger protein 29	0.5505	1524	3.84268	8.16449	7.96764	6.50493
g10061	gbra2_ponab	gamma-aminobutyric acid receptor subunit alpha-2	gaba receptor subunit alpha-2 flags: precursor	0.7825	1055	0	1.1794	0	0
g10062	frpd1_mouse	ferm and pdz domain-containing protein 1		0.6	3109	39.1798	26.014	33.5886	60.5844
g10063	arhga_human	rho guanine nucleotide exchange factor 10		0.5253	1670	15.7803	14.9014	18.9048	14.247
g10064	cln8_human	protein cln8		0.55	1670	3.50674	5.2155	0	1.18725
g10065	smuf1_human	e3 ubiquitin-protein ligase smurf1 short=hsmurf1	smad ubiquitination regulatory factor 1 |smad-specific e3 ubiquitin-protein ligase 1	0.758	930	8.81586	17.393	20.8906	14.9236
g10067	myh6_human	myosin-6	myosin heavy chain 6 |myosin heavy cardiac muscle alpha isoform short= -alpha	0.64	5460	0.965316	2.50677	4.00308	1.81566
g10068	arc1a_human	actin-related protein 2 3 complex subunit 1a	sop2-like protein	0.627	1683	1202.91	1219.87	1330.43	1370.1
g10069	arc1b_mouse	actin-related protein 2 3 complex subunit 1b	arp2 3 complex 41 kda subunit |p41-arc	0.6155	1468	137.231	139.006	62.864	94.5431
g1007	cisd1_mouse	cdgsh iron-sulfur domain-containing protein 1		0.807	1665	13.3656	11.9569	7.2929	21.4346
g10070	wipi2_chick	wd repeat domain phosphoinositide-interacting protein 2 short=wipi-2		0.6675	4175	171.97	164.512	209.988	174.288
g10071	k0415_human	uncharacterized protein kiaa0415		0.705	2263	76.8584	75.3269	51.5112	67.4627
g10072	k0415_human	uncharacterized protein kiaa0415		0.69	3701	43.0397	72.6188	54.4633	68.5723
g10073	chd4_human	chromodomain-helicase-dna-binding protein 4 short=chd-4	atp-dependent helicase chd4 |mi-2 autoantigen 218 kda protein |mi2-beta	0.7217	2393	254.513	204.345	255.742	231.163
g10074	ptn6_mouse	tyrosine-protein phosphatase non-receptor type 6	70z-shp |hematopoietic cell protein-tyrosine phosphatase |ptpty-42 |protein-tyrosine phosphatase 1c short=ptp-1c |sh-ptp1 short=shp-1	0.6475	1910	241.915	117.261	78.8321	123.53
g10075	ret1_human	retinol-binding protein 1	cellular retinol-binding protein short=crbp |cellular retinol-binding protein i short=crbp-i	0.641	1598	797.813	579.309	281.151	548.407
g10076	c1s_rat	complement c1s subcomponent	c1 esterase |complement component 1 subcomponent s contains: |complement c1s subcomponent heavy chain contains: |complement c1s subcomponent light chain flags: precursor	0.481	1799	5.20845	13.8329	9.44956	5.51057
g10077	c1r_macfa	complement c1r subcomponent	complement component 1 subcomponent r contains: |complement c1r subcomponent heavy chain contains: |complement c1r subcomponent light chain flags: precursor	0.4855	1122	68.3751	16.6346	47.6184	109.561
g10078	tpsnr_ponab	tapasin-related protein short=tapasin-r	tap-binding |tap-binding protein short=tapbp-r |tapasin-like flags: precursor	0.4436	2017	301.087	182.6	244.419	134.67
g10079	syb_torca	synaptobrevin	synaptic vesicle-associated integral membrane protein |vamp-1	0.913	1070	20.7979	22.0945	4.53932	16.6769
g1008	tfam_bovin	transcription factor mitochondrial short=mttfa flags: precursor		0.6125	1300	101.809	60.2992	104.614	65.5817
g10080	rm51_danre	39s ribosomal protein mitochondrial short=l51mt short=mrp-l51 flags: precursor		0.6873	882	153.378	149.538	104.631	193.325
g10081	pkhg5_rat	pleckstrin homology domain-containing family g member 5 short=ph domain-containing family g member 5	neuronal gef protein |transcript highly enriched in cortex and hippocampus	0.464	1380	0	0	0	0
g10082	tnr5_horse	tumor necrosis factor receptor superfamily member 5	b-cell surface antigen cd40 |cd40l receptor ame: cd_antigen=cd40 flags: precursor	0.5325	2416	127.257	165.319	130.675	141.973
g10084	iffo1_mouse	intermediate filament family orphan 1		0.537	5458	64.378	78.8782	73.8617	85.3674
g10085	g3p_danre	glyceraldehyde-3-phosphate dehydrogenase short=gapdh	peptidyl-cysteine s-nitrosylase gapdh	0.948	1392	4.20708	2.68161	3.48928	25.6384
g10086	anfc_angja	c-type natriuretic peptide	bnp-like peptide cnp-22 flags: precursor	0.6683	933	0	5.33449	0	0
g10087	yap1_chick	yorkie homolog	65 kda yes-associated protein short=yap65	0.7783	432	14.9117	25.9223	5.62161	9.17918
g10088	yap1_human	yorkie homolog	65 kda yes-associated protein short=yap65	0.76	2009	19.5305	29.7287	27.8031	31.5811
g10089	ck070_xentr	uncharacterized protein c11orf70 homolog		0.7425	969	1.81308	16.693	7.51869	6.1384
g1009	rpc4_bovin	dna-directed rna polymerase iii subunit rpc4 short=rna polymerase iii subunit c4	dna-directed rna polymerase iii subunit d	0.64	2727	89.551	43.3464	46.3087	47.9862
g10091	tle3_mouse	transducin-like enhancer protein 3	esg |grg-3	0.8906	887	83.8493	67.3336	65.7101	67.0587
g10092	uaca_human	uveal autoantigen with coiled-coil domains and ankyrin repeats		0.721	2791	38.608	31.207	25.2338	34.8092
g10093	erf_human	ets domain-containing transcription factor erf	ets2 repressor factor |pe-2	0.8065	1927	0	0	1.26027	0
g10095	megf8_human	multiple epidermal growth factor-like domains protein 8 short=multiple egf-like domains protein 8	epidermal growth factor-like protein 4 short=egf-like protein 4 flags: precursor	0.6083	3439	79.6954	57.1662	74.1484	85.9037
g10096	cd9_mouse	cd9 antigen ame: cd_antigen=cd9		0.6	4058	160.91	98.1188	79.5947	66.4484
g10097	ghc1_human	mitochondrial glutamate carrier 1 short=gc-1	glutamate h(+) symporter 1 |solute carrier family 25 member 22	0.6045	2801	86.5579	50.1972	39.0161	29.7299
g10098	tshb_salsa	thyrotropin subunit beta	thyroid-stimulating hormone subunit beta short=tsh-b short=tsh-beta |thyrotropin beta chain flags: precursor	0.6215	795	32.4119	14.0861	0	0
g101	neum_serca	neuromodulin	axonal membrane protein gap-43 |growth-associated protein 43	0.8627	1742	391.985	387.138	319.251	252.675
g1010	bic1b_xenla	protein bicaudal c homolog 1-b short=bic-c-b		0.854	880	7.98579	12.7255	13.7985	2.25307
g10100	mgt4c_human	alpha- -mannosyl-glycoprotein 4-beta-n-acetylglucosaminyltransferase c	n-acetylglucosaminyltransferase iv homolog short=h -iv-h |n-glycosyl-oligosaccharide-glycoprotein n-acetylglucosaminyltransferase ivc short= c-t ivc short= -ivc short=n-acetylglucosaminyltransferase ivc |udp-n-acetylglucosamine: alpha- -d-mannoside beta- -n-acetylglucosaminyltransferase ivc	0.5555	1612	18.5278	9.26255	39.1699	33.209
g10101	ap4b1_mouse	ap-4 complex subunit beta-1	ap-4 adapter complex subunit beta |adapter-related protein complex 4 subunit beta-1 |beta subunit of ap-4 |beta4-adaptin	0.5694	1774	42.5849	14.0278	17.7965	14.5294
g10102	s15a4_xenla	solute carrier family 15 member 4	peptide transporter 4	0.5405	1869	38.8537	37.9472	16.8919	44.5551
g10103	gl1d1_xentr	glycosyltransferase 1 domain-containing protein 1 flags: precursor		0.694	1484	11.0495	10.8999	13.0918	6.68027
g10104	t132c_human	transmembrane protein 132c flags: precursor		0.5882	1679	3.48794	9.63401	2.89284	5.90442
g10106	fz10b_xenla	frizzled-10-b short=fz-10b short=xfz10-b	frizzled-9 short=fz-9 short=xfz9 flags: precursor	0.7195	3686	0.953269	0.675132	0.658854	0.537901
g10108	piwi_danre	piwi-like protein 1		0.6429	1112	0.526641	1.11895	0	0
g10109	pacs2_human	phosphofurin acidic cluster sorting protein 2 short=pacs-2	pacs1-like protein	0.656	8681	30.4247	16.7699	23.2195	24.2099
g1011	bic1b_xenla	protein bicaudal c homolog 1-b short=bic-c-b		0.9275	3244	16.0668	10.7397	6.73762	10.3902
g10110	dcaf5_human	ddb1- and cul4-associated factor 5	breakpoint cluster region protein 2 short=bcrp2 |wd repeat-containing protein 22	0.496	1997	51.6124	57.3224	104.584	69.4989
g10111	actn1_chick	alpha-actinin-1	alpha-actinin cytoskeletal isoform |f-actin cross-linking protein |non-muscle alpha-actinin-1	0.843	2590	150.137	134.996	145.337	131.67
g10112	cox16_mouse	cytochrome c oxidase assembly protein cox16 mitochondrial flags: precursor		0.8425	606	110.167	30.7987	48.0898	42.5332
g10114	k1239_human	leucine-rich repeat and wd repeat-containing protein kiaa1239		0.499	8392	26.7272	39.1429	32.9901	42.9995
g10116	hyes_human	epoxide hydrolase 2	cytosolic epoxide hydrolase short=ceh |epoxide hydratase |soluble epoxide hydrolase short=seh	0.5325	1465	3.99744	12.74	1.6577	6.76691
g10117	tig3_human	retinoic acid receptor responder protein 3	rar-responsive protein tig3 |retinoid-inducible gene 1 protein |tazarotene-induced gene 3 protein	0.525	1248	3.75401	3.98804	1.94594	1.5887
g10118	zn513_mouse	zinc finger protein 513		0.4595	2954	63.6376	47.1761	27.952	61.0785
g10119	mbl2_bovin	mannose-binding protein c short=mbp-c	mannan-binding protein flags: precursor	0.542	1989	0.883295	4.37903	1.22098	6.97784
g1012	phipl_danre	phytanoyl- hydroxylase-interacting		0.922	945	45.8585	47.4007	51.3976	62.943
g10120	gckr_xenla	glucokinase regulatory protein short=glucokinase regulator		0.5355	2366	1.73262	0	0	1.676
g10121	lck_aotna	tyrosine-protein kinase lck	lymphocyte cell-specific protein-tyrosine kinase |proto-oncogene lck |p56-lck	0.592	8082	0.797064	2.61724	1.20195	1.71726
g10122	co059_danre	upf0583 protein c15orf59 homolog		0.5567	1043	37.6192	33.4032	9.31366	32.3164
g10123	smrc2_human	swi snf complex subunit smarcc2	brg1-associated factor 170 short=baf170 |swi snf complex 170 kda subunit |swi snf-related matrix-associated actin-dependent regulator of chromatin subfamily c member 2	0.77	2799	52.5158	26.6724	24.294	17.709
g10124	ntr1_human	neurotensin receptor type 1 short=nt-r-1 short=ntr1	high-affinity levocabastine-insensitive neurotensin receptor |ntrh	0.6045	5407	47.4392	36.3593	84.8887	98.6401
g10125	snph_human	syntaphilin		0.858	4075	43.9758	39.6945	41.1212	20.9218
g10126	sdcb1_human	syntenin-1	melanoma differentiation-associated protein 9 short=mda-9 |pro-tgf-alpha cytoplasmic domain-interacting protein 18 short=tacip18 |scaffold protein pbp1 |syndecan-binding protein 1	0.5693	1821	889.854	1354.28	1080.24	1174.81
g10127	fkb1a_bovin	peptidyl-prolyl cis-trans isomerase fkbp1a short=ppiase fkbp1a	12 kda fk506-binding protein short=12 kda fkbp short=fkbp-12 |fk506-binding protein 1a short=fkbp-1a |immunophilin fkbp12 |rotamase	0.832	1816	1150.29	1432.01	1491.09	1405.14
g10128	mf2aa_danre	major facilitator superfamily domain-containing protein 2a-a		0.5817	996	7.05572	6.24633	9.75316	1.99067
g10129	nsf1c_chick	nsfl1 cofactor p47	p97 cofactor p47	0.6576	1946	370.153	252.562	199.674	228.225
g1013	fa13a_mouse	protein fam13a	precm1 protein	0.5986	1311	63.8782	76.877	94.474	33.2719
g10130	m1i1b_danre	mid1-interacting protein 1-b		0.6122	1640	171.402	154.016	248.777	162.001
g10131	tsn7_ponpy	tetraspanin-7 short=tspan-7	transmembrane 4 superfamily member 2 ame: cd_antigen=cd231	0.6285	3545	735.624	834.661	1221.46	858.519
g10133	rpgr_canfa	x-linked retinitis pigmentosa gtpase regulator		0.546	2490	20.2264	15.4909	14.6297	17.5179
g10134	sytl5_human	synaptotagmin-like protein 5		0.5975	1196	12.731	5.20179	8.1222	3.31556
g10136	ndua4_danre	nadh dehydrogenase 1 alpha subcomplex subunit 4		0.7208	806	2001.73	1461.94	2919.67	1805.59
g10137	s35b1_mouse	solute carrier family 35 member b1	udp-galactose translocator 2 |udp-galactose transporter-related protein 1 short=ugtrel1	0.6158	3045	71.352	80.9081	52.6382	67.7179
g10138	f117a_mouse	protein fam117a		0.656	1717	10.9144	2.17403	2.82881	8.08324
g1014	mot9_mouse	monocarboxylate transporter 9 short=mct 9	solute carrier family 16 member 9	0.492	3266	76.5652	256.778	513.071	483.231
g10140	run3a_mouse	run domain-containing protein 3a	rap2-interacting protein 8 short=rpip-8	0.691	1260	13.9435	12.8377	1.92741	14.1622
g10142	r113a_human	ring finger protein 113a	zinc finger protein 183	0.6355	1241	96.739	89.2344	60.6645	81.481
g10144	ndrg1_mouse	protein ndrg1	n-myc downstream-regulated gene 1 protein short=protein ndr1	0.604	1124	39.0764	61.992	69.1398	61.739
g10145	wisp1_human	wnt1-inducible-signaling pathway protein 1 short=wisp-1	ccn family member 4 |wnt-1-induced secreted protein flags: precursor	0.573	2513	24.469	55.4549	80.2103	59.9624
g10146	slap1_mouse	src-like-adapter	src-like-adapter protein 1 short=slap-1 short=mslap	0.5975	1711	1.71135	2.18165	9.93557	2.3176
g10149	peo1_mouse	twinkle mitochondrial	progressive external ophthalmoplegia 1 protein homolog |t7 gp4-like protein with intramitochondrial nucleoid localization |t7-like mitochondrial dna helicase flags: precursor	0.702	1943	28.6332	25.6154	23.7479	24.4904
g1015	ccdc6_human	coiled-coil domain-containing protein 6	papillary thyroid carcinoma-encoded protein |protein h4	0.78	1033	79.9352	52.9989	63.4758	65.2584
g10150	rm43_bovin	39s ribosomal protein mitochondrial short=l43mt short=mrp-l43	retina-specific kda protein flags: precursor	0.66	1034	165.946	152.826	157.362	182.163
g10151	sem4g_mouse	semaphorin-4g flags: precursor		0.6095	5170	24.6937	61.1304	67.642	73.6323
g10152	frs3_mouse	fibroblast growth factor receptor substrate 3 short=fgfr substrate 3	frs2-beta	0.607	4604	25.0582	28.3771	22.6818	31.4373
g10153	guc1b_chick	guanylyl cyclase-activating protein 2 short=gcap 2	guanylate cyclase activator 1b	0.7375	2224	0.263321	0.559473	0	0.891503
g10154	tmcc2_mouse	transmembrane and coiled-coil domains protein 2		0.67	4430	19.0361	18.2568	25.7655	16.1123
g10155	cf125_human	uncharacterized protein c6orf125	breast cancer-associated protein sga-81m	0.855	639	246.531	214.193	167.223	248.226
g10156	tspoa_human	translocator protein	mitochondrial benzodiazepine receptor |pkbs |peripheral-type benzodiazepine receptor short=pbr	0.673	980	303.569	364.393	451.014	323.707
g10157	bak_human	bcl-2 homologous antagonist killer	apoptosis regulator bak |bcl-2-like protein 7 short=bcl2-l-7	0.5375	2099	29.5742	42.0882	34.7099	46.2851
g1016	ccdc6_human	coiled-coil domain-containing protein 6	papillary thyroid carcinoma-encoded protein |protein h4	0.6867	747	43.1183	53.302	117.038	63.7013
g10161	qric2_human	glutamine-rich protein 2		0.5	1397	0	0	0	0
g10162	tln2_human	talin-2		0.6733	2264	51.7336	32.4257	36.471	23.6453
g10163	c2c4c_mouse	c2 calcium-dependent domain-containing protein 4c	nuclear-localized factor 3 |protein fam148c	0.5765	859	441.093	696.733	1699.13	703.987
g10164	zmiz2_human	zinc finger miz domain-containing protein 2	pias-like protein zimp7	0.67	4420	53.6602	87.2677	140.657	122.013
g10165	ppia_drome	peptidyl-prolyl cis-trans isomerase short=ppiase	cyclophilin |cyclosporin a-binding protein |rotamase	0.7595	2361	2149.28	1918.31	1496.62	1641.76
g10167	b3gl2_danre	udp- c:beta- -n-acetylgalactosaminyltransferase 2 short=beta- - c-t2	beta- -n-acetylgalactosaminyltransferase ii	0.543	2865	107.722	53.8532	76.2891	49.1351
g10168	cj046_rat	uncharacterized protein c10orf46 homolog		0.5962	1201	116.54	64.2337	93.0164	85.8456
g10171	myh7_pig	myosin-7	myosin heavy chain 7 |myosin heavy chain slow isoform short= -slow |myosin heavy cardiac muscle beta isoform short= -beta	0.7785	5260	0	0	3.23189	1.8847
g10172	slap2_mouse	src-like-adapter 2	src-like adapter protein 2 short=slap-2	0.5945	1485	0.39436	2.51367	1.63538	0
g10173	rhoa_mouse	transforming protein flags: precursor		0.868	3984	258.269	158.969	156.051	168.709
g10174	uba1_rabit	ubiquitin-like modifier-activating enzyme 1	ubiquitin-activating enzyme e1	0.7085	2700	646.356	503.238	532.479	536.064
g10175	cq063_human	uncharacterized protein c17orf63		0.7375	4860	9.03742	22.786	16.4901	21.2141
g10176	flot2_danre	flotillin-2a	reggie-1a short=reg-1	0.5644	4592	108.274	103.508	88.8489	60.4483
g10177	dhr11_chick	dehydrogenase reductase sdr family member 11 flags: precursor		0.5775	1075	0.544767	0	0	0
g10178	vkorl_rat	vitamin k epoxide reductase complex subunit 1-like protein 1 short=vkorc1-like protein 1		0.7333	5050	10.3209	19.4648	4.32809	25.1273
g10179	p2rx5_rat	p2x purinoceptor 5 short=p2x5	atp receptor |purinergic receptor	0.687	3702	25.3106	30.2496	7.21607	20.8875
g1018	ank3_human	ankyrin-3 short=ank-3	ankyrin-g	0.774	11853	98.4194	150.849	186.858	174.802
g10181	kbtba_human	kelch repeat and btb domain-containing protein 10	kel-like protein 23 |kelch-related protein 1 |sarcosin	0.5095	2244	0	0.554487	0	1.76712
g10182	tlk1_mouse	serine threonine-protein kinase tousled-like 1	tousled-like kinase 1	0.6795	3530	81.7884	88.4735	81.1806	91.5526
g10183	cd80_mouse	t-lymphocyte activation antigen cd80	activation b7-1 antigen short=b7 ame: cd_antigen=cd80 flags: precursor	0.467	1009	17.412	25.8966	43.3237	27.5103
g10184	gtpb6_xenla	gtp-binding protein 6		0.524	1951	15.6087	12.7552	12.4477	23.3737
g10185	plcx1_human	pi-plc x domain-containing protein 1		0.52	2928	9.4004	8.07415	11.6119	14.2202
g10186	at10a_mouse	probable phospholipid-transporting atpase va	atpase class v type 10a |p-locus fat-associated atpase	0.746	4548	13.1341	17.2359	18.1553	12.6426
g10187	crfr1_chick	corticotropin-releasing factor receptor 1 short=crf-r-1 short=crf-r1 short=crfr-1	corticotropin-releasing hormone receptor 1 short=crh-r-1 short=crh-r1 flags: precursor	0.7183	541	4.32994	0	4.48898	0
g10188	greb1_human	protein greb1	gene regulated in breast cancer 1 protein	0.7267	2181	0	1.71151	0	0
g10189	popd2_human	popeye domain-containing protein 2 short=popeye protein 2		0.5436	3734	132.84	52.9831	67.64	60.0015
g1019	dido1_mouse	death-inducer obliterator 1 short=dio-1	death-associated transcription factor 1 short=datf-1	0.6044	6918	28.1892	19.6047	31.5941	22.6415
g10190	3bhs_canfa	3 beta-hydroxysteroid dehydrogenase delta 5--		0.701	1664	2.46357	2.99103	1.45946	3.57459
g10191	klh13_bovin	kelch-like protein 13		0.638	2666	9.2259	2.80031	4.55465	2.9748
g10192	haox2_bovin	hydroxyacid oxidase 2 short=haox2	-2-hydroxy-acid peroxisomal	0.69	2051	12.8489	4.24665	1.18407	0
g10194	tbx15_human	t-box transcription factor tbx15 short=t-box protein 15	t-box transcription factor tbx14 short=t-box protein 14	0.7435	1341	0.873415	0	1.81099	0
g10196	wdr3_human	wd repeat-containing protein 3		0.519	2961	60.5205	101.273	33.6272	93.7448
g10197	gdap2_danre	ganglioside-induced differentiation-associated protein 2		0.648	4081	54.0996	46.9535	54.1526	58.3005
g10198	fa46c_danre	protein fam46c		0.82	1487	375.32	145.597	498.12	166.67
g102	lsamp_rat	limbic system-associated membrane protein short=lsamp flags: precursor		0.6945	3131	171.329	234.07	224.161	164.012
g1020	co9a3_chick	collagen alpha-3 chain flags: precursor		0.5763	1616	9.78457	33.8786	27.0505	18.4038
g10200	ma1a2_mouse	mannosyl-oligosaccharide -alpha-mannosidase ib	mannosidase alpha class 1a member 2 |processing alpha- -mannosidase ib short=alpha- -mannosidase ib	0.55	655	24.1403	37.9929	59.323	27.2433
g10201	gptc1_bovin	g patch domain-containing protein 1		0.6783	1604	36.8754	16.2903	15.1405	32.1386
g10204	aaa1_human	asc-type amino acid transporter 1 short=asc-1	solute carrier family 7 member 10	0.6705	1461	10.4218	28.1046	3.32449	8.14252
g10205	akt3_human	rac-gamma serine threonine-protein kinase	protein kinase akt-3 |protein kinase b gamma short=pkb gamma |rac-pk-gamma |stk-2	0.7585	5202	26.4556	51.6651	58.8227	49.5485
g10206	kazd1_human	kazal-type serine protease inhibitor domain-containing protein 1 flags: precursor		0.494	1085	0	0	0	0
g10207	ainx_bovin	alpha-internexin short=alpha-inx		0.7815	865	10.8324	40.2769	16.8453	20.6293
g10208	tbb4_xenla	tubulin beta-4 chain		0.95	1664	631.025	2134.85	1647.73	2129.26
g10209	htra2_mouse	serine protease mitochondrial	high temperature requirement protein a2 short= 2 |omi stress-regulated endoprotease |serine protease 25 |serine proteinase omi flags: precursor	0.7475	2171	36.4161	36.1073	25.7284	37.444
g1021	ogfr_mouse	opioid growth factor receptor short=ogfr	zeta-type opioid receptor	0.6771	4605	45.4002	59.4439	43.2443	78.7915
g10210	loxl3_human	lysyl oxidase homolog 3	lysyl oxidase-like protein 3 flags: precursor	0.5125	2491	8.93366	5.49456	5.84955	11.9392
g10211	pank2_human	pantothenate kinase mitochondrial short=h 2	pantothenic acid kinase 2 flags: precursor	0.6469	4293	238.997	161.729	133.504	174.116
g10212	lipa2_mouse	liprin-alpha-2	protein tyrosine phosphatase receptor type f polypeptide-interacting protein alpha-2 short=ptprf-interacting protein alpha-2	0.7888	2115	30.7349	31.7686	32.1508	29.0609
g10213	lin7a_rat	protein lin-7 homolog a short=lin-7a	mammalian lin-seven protein 1 short=mals-1 |vertebrate lin-7 homolog 1 short=veli-1	0.8256	3639	194.404	333.378	347.697	361.779
g10214	itam_human	integrin alpha-m	cd11 antigen-like family member b |cr-3 alpha chain |cell surface glycoprotein mac-1 subunit alpha |leukocyte adhesion receptor mo1 |neutrophil adherence receptor ame: cd_antigen=cd11b flags: precursor	0.5035	4917	48.951	43.2723	19.2623	29.8393
g10215	vkorl_rat	vitamin k epoxide reductase complex subunit 1-like protein 1 short=vkorc1-like protein 1		0.74	976	218.409	79.0417	67.1829	73.1325
g10216	mk07_human	mitogen-activated protein kinase 7 short=map kinase 7 short=mapk 7	big map kinase 1 short=bmk-1 |extracellular signal-regulated kinase 5 short=erk-5	0.724	7590	64.5036	47.7052	23.6774	42.0573
g10217	prss8_rat	prostasin	serine protease 8 contains: |prostasin light chain contains: |prostasin heavy chain flags: precursor	0.6395	1963	95.4661	96.3469	117.53	108.074
g10218	myst1_human	probable histone acetyltransferase myst1 short=myst-1	ybf2 sas2 and tip60 protein 1 short=hmof	0.718	1788	163.765	188.589	173.855	145.265
g10219	vglu1_xenla	vesicular glutamate transporter 1 short=v 1	solute carrier family 17 member 7	0.6	934	0	1.33219	0	0
g1022	kcnk9_xenla	potassium channel subfamily k member 9		0.668	3644	42.4273	161.168	142.62	135.481
g10221	zn160_human	zinc finger protein 160	zinc finger protein hzf5 |zinc finger protein kr18 short=hkr18	0.503	2793	26.4192	29.4027	30.4328	22.0064
g10222	s6a15_mouse	orphan sodium- and chloride-dependent neurotransmitter transporter ntt73	orphan transporter v7-3 |solute carrier family 6 member 15	0.639	10719	11.4186	26.2342	16.5392	37.5491
g10223	es8l1_human	epidermal growth factor receptor kinase substrate 8-like protein 1 short=eps8-like protein 1	epidermal growth factor receptor pathway substrate 8-related protein 1 short=eps8-related protein 1	0.495	2539	0.230652	0.980125	0	0
g10225	ddx10_mouse	probable atp-dependent rna helicase ddx10	dead box protein 10	0.7495	1364	44.6518	34.6644	33.8286	37.7935
g10226	mylk_rabit	myosin light chain smooth muscle short=mlck	telokin contains: |myosin light chain smooth deglutamylated form	0.4433	1444	0	0	0	0
g10227	abcg1_mouse	atp-binding cassette sub-family g member 1	atp-binding cassette transporter 8 |white protein homolog	0.578	2064	46.8159	77.164	54.1244	61.4792
g10229	wdr73_danre	wd repeat-containing protein 73		0.495	1756	45.6894	34.0119	13.8299	50.8096
g10230	neur3_human	sialidase-3	ganglioside sialidase |membrane sialidase |n-acetyl-alpha-neuraminidase 3	0.5694	1166	20.09	8.53701	4.16559	6.80173
g10231	xrra1_mouse	x-ray radiation resistance-associated protein 1		0.524	1319	3.99592	8.49008	1.8412	1.50319
g10232	crdl2_human	chordin-like protein 2	breast tumor novel factor 1 short=bnf-1 |chordin-related protein 2 flags: precursor	0.495	655	4.47042	5.69894	0	9.08108
g10233	dpod3_human	dna polymerase delta subunit 3	dna polymerase delta subunit p66	0.6533	1588	48.3104	60.3329	38.2326	61.1791
g10234	lipt2_danre	lipoyltransferase mitochondrial	lipoate-protein ligase b |lipoyl octanoyl transferase |octanoyl- -protein n-octanoyltransferase flags: precursor	0.6065	1809	29.1356	19.259	21.4796	16.4403
g10235	pgm2l_mouse	glucose -bisphosphate synthase	phosphoglucomutase-2-like 1	0.542	3573	48.5152	171.335	176.72	162.589
g10236	sorc3_mouse	vps10 domain-containing receptor 3 flags: precursor		0.5606	2069	5.09485	2.40555	2.34755	2.87487
g10237	coe1_rat	transcription factor coe1 short=o e-1 short=oe-1	early b-cell factor |olf-1 |olfactory neuronal transcription factor	0.9494	629	0	0	0	0
g10238	rn145_human	ring finger protein 145		0.64	4186	88.837	55.5849	37.13	53.0489
g1024	cadh2_chick	cadherin-2	neural cadherin short=n-cadherin flags: precursor	0.5	753	3.88861	1.65242	6.4503	10.5323
g10240	ub2d2_rat	ubiquitin-conjugating enzyme e2 d2	ubiquitin carrier protein d2 |ubiquitin-conjugating enzyme e2 kb 2 |ubiquitin-conjugating enzyme e2-17 kda 2 |ubiquitin-protein ligase d2	0.922	1768	402.783	291.362	484.883	222.045
g10241	manba_human	beta-mannosidase	lysosomal beta a mannosidase |mannanase short=mannase flags: precursor	0.53	3038	23.5175	11.4679	8.79325	9.78952
g10242	nfkb1_rat	nuclear factor nf-kappa-b p105 subunit	dna-binding factor kbf1 |ebp-1 |nuclear factor of kappa light polypeptide gene enhancer in b-cells 1 contains: |nuclear factor nf-kappa-b p50 subunit	0.5886	2108	52.2284	62.5676	91.0125	67.7204
g10245	rrn3_human	rna polymerase i-specific transcription initiation factor rrn3	transcription initiation factor ia short=tif-ia	0.595	3475	70.9491	39.3869	18.1703	57.6268
g10247	erf3b_human	eukaryotic peptide chain release factor gtp-binding subunit erf3b short=eukaryotic peptide chain release factor subunit 3b short=erf3b	g1 to s phase transition protein 2 homolog	0.7845	1855	315.385	375.628	354.789	393.334
g10248	erf3b_ponab	eukaryotic peptide chain release factor gtp-binding subunit erf3b short=eukaryotic peptide chain release factor subunit 3b short=erf3b	g1 to s phase transition protein 2 homolog	0.6033	761	99.2715	170.045	185.092	179.772
g10249	mp17l_mouse	mpv17-like protein short=m-lp		0.5415	2777	282.163	119.185	121.558	101.384
g1025	cadh4_chick	cadherin-4	retinal cadherin short=r-cad short=r-cadherin flags: precursor	0.814	2629	16.2612	26.9773	24.9412	21.8708
g10250	nde1_rat	nuclear distribution protein nude homolog 1 short= short=r		0.73	4322	33.4682	28.5013	21.3522	29.8185
g10251	myh11_human	myosin-11	myosin heavy chain 11 |myosin heavy smooth muscle isoform |smmhc	0.8085	3343	3.32841	1.86101	4.35873	3.55855
g10252	bcr_mouse	breakpoint cluster region protein		0.82	864	36.6016	159.854	81.5134	128.509
g10253	acy2_danre	aspartoacylase	aminoacylase-2 short=acy-2	0.7115	917	10.8567	21.7103	13.2417	15.1351
g10255	ck054_danre	ester hydrolase c11orf54 homolog		0.8114	1662	120.508	74.1171	61.371	47.7185
g10256	aka10_mouse	a-kinase anchor protein mitochondrial short=akap-10	dual specificity a kinase-anchoring protein 2 short=d-akap-2 |protein kinase a-anchoring protein 10 short=prka10 flags: precursor	0.645	3722	40.1221	41.7876	29.3617	47.4102
g10257	phlb1_human	pleckstrin homology-like domain family b member 1	protein ll5-alpha	0.5225	4894	202.946	678.068	896.683	820.792
g10259	msl2_human	male-specific lethal 2 homolog short=msl-2	male-specific lethal 2-like 1 short=msl2-like 1 |male-specific lethal-2 homolog 1 |ring finger protein 184	0.6567	3869	78.8603	94.8719	100.431	84.5557
g1026	taf4_human	transcription initiation factor tfiid subunit 4	rna polymerase ii tbp-associated factor subunit c |tbp-associated factor 4 |transcription initiation factor tfiid 130 kda subunit short=taf 130 short=tafii-130 short=tafii130 |transcription initiation factor tfiid 135 kda subunit short=taf 135 short=tafii-135 short=tafii135	0.7133	4913	23.0054	21.7804	13.8406	20.9853
g10260	tnf10_human	tumor necrosis factor ligand superfamily member 10	apo-2 ligand short=apo-2l |tnf-related apoptosis-inducing ligand short=protein trail ame: cd_antigen=cd253	0.4762	3278	48.0577	20.1178	34.8204	20.565
g10261	nceh1_bovin	neutral cholesterol ester hydrolase 1 short=nceh	arylacetamide deacetylase-like 1	0.583	3479	32.3196	70.4573	73.9939	70.0984
g10263	dlgp4_human	disks large-associated protein 4 short=dap-4	psd-95 sap90-binding protein 4 |sap90 psd-95-associated protein 4 short=sapap-4	0.5731	1324	13.2694	8.45802	3.66848	5.99004
g10264	sorc2_human	vps10 domain-containing receptor 2 flags: precursor		0.5385	6329	156.376	249.876	372.204	227.749
g10265	afap1_chick	actin filament-associated protein 1	110 kda actin filament-associated protein short=afap-110 |neural actin filament protein |pp110	0.7267	2583	59.1746	68.4035	112.824	79.0625
g10266		e3 ubiquitin-protein ligase rnf167		0.8467	517	161.981	113.115	164.408	157.236
g10267	m2om_mouse	mitochondrial 2-oxoglutarate malate carrier protein short=ogcp	solute carrier family 25 member 11	0.622	2096	3.91162	3.56184	1.15865	1.89189
g10268	mspd1_mouse	motile sperm domain-containing protein 1		0.605	1769	101.963	85.1083	160.621	97.51
g10269	tppc1_mouse	trafficking protein particle complex subunit 1		0.62	1001	443.46	213.8	164.976	245.61
g1027	ls14b_xentr	protein lsm14 homolog b	protein fam61b homolog |rna-associated protein 55b short=rap55b	0.8067	2391	0	0.520397	0	0
g10270	psb6_bovin	proteasome subunit beta type-6 flags: precursor		0.8145	1210	932.16	493.594	407.432	517.797
g10271	lrc24_mouse	leucine-rich repeat-containing protein 24 flags: precursor		0.467	753	0.777722	0	0	0
g10272	kif1c_mouse	kinesin-like protein kif1c		0.7407	3685	36.5519	49.9734	45.4733	50.5764
g10273	frmd5_mouse	ferm domain-containing protein 5		0.6145	1296	1.35561	2.88025	0	1.52986
g10274	apba2_rat	amyloid beta a4 precursor protein-binding family a member 2	adapter protein x11beta |neuron-specific x11l protein |neuronal munc18-1-interacting protein 2 short=mint-2	0.6585	2493	36.4107	84.3488	57.4744	62.8293
g10275	cr025_human	uncharacterized protein c18orf25		0.5663	3983	50.1376	109.026	133.53	122.954
g10277	haus1_mouse	haus augmin-like complex subunit 1	coiled-coil domain-containing protein 5	0.7075	2155	54.8938	54.8518	40.5695	92.9248
g10278	atpa_rat	atp synthase subunit mitochondrial flags: precursor		0.887	2094	1613.68	1520.58	1385.91	1615.33
g10279	ppip2_human	proline-serine-threonine phosphatase-interacting protein 2 short=pest phosphatase-interacting protein 2		0.72	1208	11.1501	9.27022	4.02076	4.92393
g1028	crest_xenla	calcium-responsive transactivator	ss18-like protein 1	0.755	3712	32.3419	64.3587	34.6747	56.084
g10280	dhx29_human	atp-dependent rna helicase dhx29	deah box protein 29 |nucleic acid helicase ddxx	0.647	4406	72.5718	58.4575	33.6225	83.7001
g10281	dthd1_human	death domain-containing protein 1		0.65	1500	0	0	1.61902	0
g10282	arap2_human	arf-gap with rho-gap ank repeat and ph domain-containing protein 2	centaurin-delta-1 short=cnt-d1 |protein parx	0.6217	417	0	2.98386	0	0
g10283	zdhc6_bovin	probable palmitoyltransferase zdhhc6	zinc finger dhhc domain-containing protein 6 short=dhhc-6	0.5825	1343	109.45	103.766	52.4405	135.822
g10284	acsl5_human	long-chain-fatty-acid-- ligase 5	long-chain acyl- synthetase 5 short=lacs 5	0.629	1236	0.473807	0	0	0
g10285	guc2g_rat	guanylate cyclase 2g	guanylyl cyclase receptor g short=gc-g |kinase-like domain-containing soluble guanylyl cyclase short=ksgc flags: precursor	0.586	3726	1.25738	0.667885	0.651781	2.12851
g10286	tectb_chick	beta-tectorin flags: precursor		0.5255	1046	10.6375	49.9611	0	26.5371
g10287	gpat1_rat	glycerol-3-phosphate acyltransferase mitochondrial short=gpat-1 flags: precursor		0.575	2089	65.0383	50.0328	27.9009	44.6084
g10288	un13b_human	protein unc-13 homolog b	munc13-2 short=munc13	0.686	15380	16.792	27.1021	20.5273	9.92641
g10289	at8b4_human	probable phospholipid-transporting atpase im	atpase class i type 8b member 4	0.6205	3905	5.84875	32.1821	9.95047	21.3248
g1029	gtpb5_ponab	gtp-binding protein 5		0.632	2013	44.511	42.6501	28.9542	45.3077
g10291	mycpp_human	c-myc promoter-binding protein	denn domain-containing protein 4a	0.6675	3941	150.976	120.291	117.699	320.976
g10292	nckx1_chick	sodium potassium calcium exchanger 1	na(+) k(+) ca(2+)-exchange protein 1 |retinal rod na-ca+k exchanger flags: precursor	0.797	1342	71.1303	61.1936	59.7181	146.265
g10293	nckx1_bovin	sodium potassium calcium exchanger 1	na(+) k(+) ca(2+)-exchange protein 1 |retinal rod na-ca+k exchanger	0.665	1100	4.25909	12.4427	2.20776	19.827
g10294	idh3a_mouse	isocitrate dehydrogenase subunit mitochondrial	isocitric dehydrogenase subunit alpha |nad(+)-specific icdh subunit alpha flags: precursor	0.6925	1496	598.543	573.062	521.096	663.994
g10295	lrc61_mouse	leucine-rich repeat-containing protein 61		0.6567	1557	103.81	105.487	124.78	183.371
g10296	cib2_mouse	calcium and integrin-binding family member 2	kinase-interacting protein 2 short=kip 2	0.6075	1534	73.6803	113.558	136.15	149.931
g10297	sh2d7_human	sh2 domain-containing protein 7		0.46	1409	0	0	0	0
g10298	tbd2b_human	tbc1 domain family member 2b		0.5865	4696	11.9719	14.308	19.1346	26.5993
g10299	dapk3_human	death-associated protein kinase 3 short=dap kinase 3	dap-like kinase short=dlk |zip-kinase	0.5325	4906	49.5382	53.2606	160.879	158.422
g103	lsamp_chick	limbic system-associated membrane protein	chlamp g19-isoform |e19s flags: precursor	0.775	610	107.525	87.7108	131.38	61.7563
g1030	cad26_human	cadherin-like protein 26	cadherin-like protein vr20 flags: precursor	0.4835	1428	0	0	0	0
g10301	pol3_drome	retrovirus-related pol polyprotein from transposon includes:	protease includes: |reverse transcriptase includes: |endonuclease	0.4815	1724	0	0	0	0
g10302	hipk4_human	homeodomain-interacting protein kinase 4		0.682	729	0	0	0	2.71976
g10303	g3bp2_mouse	ras gtpase-activating protein-binding protein 2 short=g3bp-2	gap sh3 domain-binding protein 2	0.687	2988	57.0338	42.0586	34.1361	44.4582
g10304	uso1_bovin	general vesicular transport factor p115	protein uso1 homolog |transcytosis-associated protein short=tap |vesicle-docking protein	0.6225	4295	255.384	168.027	128.919	181.421
g10305	kv15_rabit	ig kappa chain v region k29-213		0.443	900	3.25347	6.91261	2.69837	0
g10306	ks6b2_mouse	ribosomal protein s6 kinase beta-2 short=s6k-beta-2 short=s6k2	70 kda ribosomal protein s6 kinase 2 |p70 ribosomal s6 kinase beta short=p70 s6 kinase beta short=p70 s6k-beta short=p70 s6kb	0.703	2981	67.5797	69.7058	38.2896	49.8835
g10307	mtmr7_human	myotubularin-related protein 7		0.627	2747	72.2704	91.0441	91.0591	107.544
g10308	vp37a_mouse	vacuolar protein sorting-associated protein 37a short=vps37a	escrt-i complex subunit vps37a	0.5744	1841	285.019	178.429	238.764	217.548
g10309	zdhc2_mouse	palmitoyltransferase zdhhc2	zinc finger dhhc domain-containing protein 2 short=dhhc-2	0.589	2571	42.8228	35.8133	22.6701	37.7878
g1031	cad26_human	cadherin-like protein 26	cadherin-like protein vr20 flags: precursor	0.507	2572	0	0.483775	0.944221	0
g10310	efha2_human	ef-hand domain-containing family member a2		0.6331	4278	91.9916	124.194	166.33	138.113
g10311	tsn11_bovin	tetraspanin-11 short=tspan-11		0.644	3372	35.7766	45.756	48.9741	39.3953
g10312	anm8b_danre	protein arginine n-methyltransferase 8-b	heterogeneous nuclear ribonucleoprotein methyltransferase-like protein 4 |zfl3	0.8185	1193	10.7995	5.21487	8.14262	16.6195
g10313	efc4b_human	ef-hand calcium-binding domain-containing protein 4b	calcium release-activated calcium channel regulator 2a short=crac channel regulator 2a	0.666	1640	1.78544	10.6218	2.96163	2.41793
g10314	tle4_mouse	transducin-like enhancer protein 4	grg-4 |groucho-related protein 4	0.8305	1021	17.2074	31.6856	30.9216	25.245
g10315	h6s1a_danre	heparan-sulfate 6-o-sulfotransferase 1-a short=hs 6-ost-1a short=hs6st-1		0.8169	873	15.4288	11.4022	5.56366	11.3557
g10316	parpt_human	tcdd-inducible poly polymerase 7 short=parp-7		0.49	1677	72.6356	131.327	169.433	135.964
g10317	aidb_ecoli	acyl- dehydrogenase		0.6144	1034	47.0086	34.8973	39.9276	30.6801
g10318	aidb_ecoli	acyl- dehydrogenase		0.4309	874	47.5736	42.7095	41.6797	22.6854
g1032	dag1_bovin	dystroglycan	dystrophin-associated glycoprotein 1 contains: |alpha-dystroglycan short=alpha-dg contains: |beta-dystroglycan short=beta-dg flags: precursor	0.745	5921	140.348	117.891	127.969	89.4075
g10321	cg042_xentr	upf0458 protein c7orf42 homolog		0.4571	722	54.3447	58.5944	67.2725	63.1609
g10322	rin3_human	ras and rab interactor 3	ras interaction interference protein 3	0.5888	425	2.75588	0	0	4.66518
g10323	tssp_human	thymus-specific serine protease	serine protease 16 flags: precursor	0.659	1987	11.7891	8.76687	4.88885	10.9762
g10324	ech1_rat	delta( )-delta( )-dienoyl- mitochondrial flags: precursor		0.5795	1520	657.672	83.497	63.9089	118.701
g10325	hnrpl_human	heterogeneous nuclear ribonucleoprotein l short=hnrnp l		0.5793	3328	224.185	256.107	238.621	235.923
g10326	hnrpl_human	heterogeneous nuclear ribonucleoprotein l short=hnrnp l		0.5718	4057	138.142	178.804	171.201	191.086
g10327	srsf7_mouse	serine arginine-rich splicing factor 7	splicing arginine serine-rich 7	0.6855	3058	150.715	312.084	302.574	298.897
g10328	nac1_rat	sodium calcium exchanger 1	na(+) ca(2+)-exchange protein 1 flags: precursor	0.6985	1306	8.0714	6.66913	11.1571	1.51815
g10329	dce1_pig	glutamate decarboxylase 1	67 kda glutamic acid decarboxylase short=gad-67 |glutamate decarboxylase 67 kda isoform	0.6845	1206	0.485593	3.0952	0	1.64403
g1033	nicn1_mouse	nicolin-1	tubulin polyglutamylase complex subunit 5 short=pgs5 |p24	0.6967	917	24.9066	25.7809	29.1318	12.973
g10330	zn341_human	zinc finger protein 341		0.5633	2312	21.277	6.45814	8.40324	12.8636
g10331	e2f1_chick	transcription factor e2f1 short=e2f-1		0.6713	1011	2.31701	3.69219	0	3.92226
g10332	tgm3_human	protein-glutamine gamma-glutamyltransferase e	transglutaminase e short=tg short=tge short=tgase e |transglutaminase-3 short=tgase-3 contains: |protein-glutamine gamma-glutamyltransferase e 50 kda non-catalytic chain contains: |protein-glutamine gamma-glutamyltransferase e 27 kda catalytic chain flags: precursor	0.54	2300	0	0	0	0
g10333	ctbl1_rat	beta-catenin-like protein 1	nuclear-associated protein short=nap	0.752	1671	196.961	139.245	87.2006	109.161
g10334	iffo1_mouse	intermediate filament family orphan 1		0.74	895	28.7905	45.8781	46.1286	44.3062
g10335	ubr4_human	e3 ubiquitin-protein ligase ubr4	600 kda retinoblastoma protein-associated factor |n-recognin-4 |retinoblastoma-associated factor of 600 kda short=rbaf600 short=p600 |zinc finger ubr1-type protein 1	0.6583	13088	79.199	121.594	100.385	108.315
g10336	k0090_chick	uncharacterized protein kiaa0090 homolog flags: precursor		0.7014	4447	102.191	101.847	85.1927	159.169
g10337	megf6_mouse	multiple epidermal growth factor-like domains protein 6 short=multiple egf-like domains protein 6	epidermal growth factor-like protein 3 short=egf-like protein 3 flags: precursor	0.503	3419	17.1285	13.8293	7.10306	9.27852
g10338	kcab2_bovin	voltage-gated potassium channel subunit beta-2	k(+) channel subunit beta-2 |kv-beta-2	0.8195	3520	45.5856	98.6225	86.2407	110.401
g10339	rab4a_danre	ras-related protein rab-4a		0.802	1519	126.069	126.966	102.322	163.159
g10340	rhou_bovin	rho-related gtp-binding protein		0.792	1357	1.29468	0.916926	3.57927	2.92219
g10341	tbp_danre	tata-box-binding protein short=ztbp	tata sequence-binding protein |tata-binding factor |tata-box factor short=zftbf |transcription initiation factor tfiid tbp subunit	0.878	2193	36.5849	51.0644	23.2555	61.4792
g10342	psb1b_carau	proteasome subunit beta type-1-b	20s proteasome beta-6 subunit b short=b6-b	0.721	1321	382.585	284.458	259.216	330.2
g10343	harb1_bovin	nuclease harbi1	harbinger transposase-derived nuclease	0.54	1767	45.405	45.0669	21.9901	52.7374
g10344	tm114_human	transmembrane protein 114		0.6325	950	6.78092	3.92927	0	6.26117
g10345	cp068_human	uncharacterized protein c16orf68		0.4833	2354	78.1165	31.7146	25.7916	30.3217
g10346	gabt_pig	4-aminobutyrate mitochondrial	-3-amino-2-methylpropionate transaminase |gaba aminotransferase short=gaba-at |gamma-amino-n-butyrate transaminase short=gaba transaminase short=gaba-t |l-aibat flags: precursor	0.5735	4170	187.063	219.314	168.309	193.04
g10348	nat15_danre	n-acetyltransferase 15		0.6088	2928	40.6017	55.6691	37.3238	56.8808
g10349	cg026_human	uncharacterized protein c7orf26		0.7667	1856	50.1694	8.71525	11.7763	7.47787
g1035	grm7_human	metabotropic glutamate receptor 7 short=m 7 flags: precursor		0.7335	2903	0	0.85723	0.836561	0
g10350	dnas1_oremo	deoxyribonuclease-1	deoxyribonuclease i short=dnase i flags: precursor	0.6815	1164	13.5841	2.13792	0	0
g10351	d3d2_rat	-trans-enoyl- mitochondrial	delta -enoyl- isomerase short= -enoyl- isomerase |dodecenoyl- isomerase flags: precursor	0.5465	1243	602.115	245.25	277.435	224.908
g10352	gdir2_mouse	rho gdp-dissociation inhibitor 2 short=rho gdi 2	d4 |rho-gdi beta	0.7453	2651	170.54	144.562	87.944	89.001
g10354	bcl6_chick	b-cell lymphoma 6 protein homolog		0.6055	3388	116.33	117.155	110.388	364.588
g10355	kcy_danre	ump-cmp kinase	cytidine monophosphate kinase |cytidylate kinase |deoxycytidylate kinase |uridine monophosphate kinase |uridine monophosphate cytidine monophosphate kinase short=ump cmp kinase short=ump cmpk	0.7635	2039	357.004	291.082	288.232	316.027
g10356	fa78b_human	protein fam78b		0.8467	1060	8.28714	9.39071	0	5.61142
g10357	s35a3_bovin	udp-n-acetylglucosamine transporter	golgi udp- c transporter |solute carrier family 35 member a3	0.674	1693	42.201	41.8921	55.9438	62.0693
g10358	dgc14_mouse	protein dgcr14	eorge syndrome critical region 14 homolog |es2 protein |expressed sequence 2 embryonic lethal	0.8	509	33.3657	46.4462	71.5679	38.9529
g10359	tssk2_human	testis-specific serine threonine-protein kinase 2 short=tsk-2 short=tssk-2 short=testis-specific kinase 2	eorge syndrome protein g |serine threonine-protein kinase 22b	0.645	1304	0.449099	0	0	0
g1036	b3gn5_human	udp- c:betagal beta- -n-acetylglucosaminyltransferase 5 short=b -5 short=beta- -gn-t5 short=beta- -n-acetylglucosaminyltransferase 5 short=beta3gn-t5	lactotriaosylceramide synthase short=lc cer synthase short=lc3 synthase	0.643	1584	2.9577	7.06971	1.53317	5.00683
g10360	idd_mouse	integral membrane protein dgcr2 idd	seizure-related membrane-bound adhesion protein flags: precursor	0.6707	3750	76.9902	71.0063	71.8847	45.47
g10361	ptprg_chick	receptor-type tyrosine-protein phosphatase gamma short=protein-tyrosine phosphatase gamma short=r-ptp-gamma flags: precursor		0.53	1554	2.63795	2.40206	3.12553	1.27587
g10362	se1ba_danre	histone-lysine n-methyltransferase setd1b-a	set domain-containing protein 1b-a	0.8135	3928	39.9561	44.3477	58.735	48.9619
g10363	se1ba_danre	histone-lysine n-methyltransferase setd1b-a	set domain-containing protein 1b-a	0.7667	2560	18.9871	27.2184	16.127	20.1368
g10364	crcm1_danre	calcium release-activated calcium channel protein 1	protein orai-1 |transmembrane protein 142a	0.7525	2565	219.41	120.789	124.031	130.634
g10365	crcm1_mouse	calcium release-activated calcium channel protein 1	protein orai-1 |transmembrane protein 142a	0.8357	1097	71.001	19.2822	28.7794	39.7625
g10366	kdm2b_human	lysine-specific demethylase 2b	cxxc-type zinc finger protein 2 |f-box and leucine-rich repeat protein 10 |f-box protein fbl10 |f-box lrr-repeat protein 10 | domain-containing histone demethylation protein 1b |jumonji domain-containing emsy-interactor methyltransferase motif protein short=protein jemma |protein-containing cxxc domain 2 | -lysine-36 demethylase 1b	0.665	4441	89.2745	45.9491	31.717	45.0919
g10367	rnf34_bovin	e3 ubiquitin-protein ligase rnf34	ring finger protein 34	0.6765	4493	69.2114	35.1707	29.7284	26.4772
g10368	cq076_human	leucine-rich repeat-containing protein c17orf76		0.6175	1473	3.18058	0	3.2974	0
g10369	ggt1_human	gamma-glutamyltranspeptidase 1 short=ggt 1	gamma-glutamyltransferase 1 ame: cd_antigen=cd224 contains: |gamma-glutamyltranspeptidase 1 heavy chain contains: |gamma-glutamyltranspeptidase 1 light chain flags: precursor	0.616	2230	0	0	0	0
g1037	mf2l2_human	probable guanine nucleotide exchange factor mcf2l2	dbs-related rho family guanine nucleotide exchange factor |mcf2-transforming sequence-like protein 2	0.5515	1608	6.19131	8.51179	7.55142	2.46605
g10370	ggt5_human	gamma-glutamyltransferase 5 short=ggt 5	gamma-glutamyl transpeptidase-related enzyme short=ggt-rel |gamma-glutamyltransferase-like activity 1 |gamma-glutamyltranspeptidase 5 contains: |gamma-glutamyltransferase 5 heavy chain contains: |gamma-glutamyltransferase 5 light chain flags: precursor	0.514	2961	15.229	29.8356	13.943	17.4098
g10371	un13b_mouse	protein unc-13 homolog b	munc13-2 short=munc13	0.8443	1072	19.6665	38.3031	56.6357	31.4421
g10372	tanc2_human	protein tanc2	tetratricopeptide ankyrin repeat and coiled-coil domain-containing protein 2	0.581	3021	112.434	137.978	195.344	177.859
g10374	wbs14_human	williams-beuren syndrome chromosomal region 14 protein	class d basic helix-loop-helix protein 14 short=bhlhd14 |mlx interactor |mlx-interacting |ws basic-helix-loop-helix leucine zipper protein short=ws-bhlh	0.8	326	1.7964	3.81678	29.798	6.08191
g10376	wbs14_human	williams-beuren syndrome chromosomal region 14 protein	class d basic helix-loop-helix protein 14 short=bhlhd14 |mlx interactor |mlx-interacting |ws basic-helix-loop-helix leucine zipper protein short=ws-bhlh	0.644	1572	1.49014	0.79152	15.4487	3.78378
g10377	ripa_xenla	rpa-interacting protein a	rpa-interacting protein alpha |xripalpha	0.628	802	30.6686	21.7204	24.2248	34.6108
g10378	c1qbp_bovin	complement component 1 q subcomponent-binding mitochondrial flags: precursor		0.7533	1703	193.604	356.549	363.639	387.692
g10379	dhx33_mouse	atp-dependent rna helicase dhx33	deah box protein 33	0.6725	3632	17.414	30.4901	17.3849	41.4883
g1038	if4a2_chick	eukaryotic initiation factor 4a-ii short=eif-4a-ii short=eif4a-ii	atp-dependent rna helicase eif4a-2	0.741	1097	43.7751	68.0548	50.9174	72.2955
g10380	p2rx1_human	p2x purinoceptor 1 short=p2x1	atp receptor |purinergic receptor	0.5475	4474	64.1386	65.3561	43.4249	32.7939
g10382	thap6_human	thap domain-containing protein 6		0.58	988	55.7173	42.819	39.3285	84.285
g10383	tim8a_fugru	mitochondrial import inner membrane translocase subunit tim8 a		0.717	1827	16.3475	53.1215	42.5359	66.1986
g10384	btk_human	tyrosine-protein kinase btk	agammaglobulinaemia tyrosine kinase short=atk |b-cell progenitor kinase short=bpk |bruton tyrosine kinase	0.6025	2292	12.7754	5.42875	3.17871	6.05538
g10385	rl36a_danre	60s ribosomal protein l36a		0.8775	906	2609.46	1784	2380.29	1619.43
g10386	agal_human	alpha-galactosidase a	alpha-d-galactosidase a |alpha-d-galactoside galactohydrolase |melibiase ame: inn=agalsidase flags: precursor	0.5795	2404	53.593	21.7385	20.2041	28.0416
g10387	glra4_mouse	glycine receptor subunit alpha-4 flags: precursor		0.7295	1592	23.1749	13.2868	1.52546	0
g10388	unc79_human	protein unc-79 homolog		0.7667	1238	229.898	98.4962	221.668	152.146
g10389	unc79_mouse	protein unc-79 homolog		0.7733	8538	185.468	92.6862	215.604	137.475
g1039	if4a2_chick	eukaryotic initiation factor 4a-ii short=eif-4a-ii short=eif4a-ii	atp-dependent rna helicase eif4a-2	0.8288	522	10.097	11.9183	27.9142	49.3777
g10390	reln_chick	reelin		0.764	3844	2.58991	12.3003	16.4261	1.03158
g10391	saca4_mouse	sperm acrosome membrane-associated protein 4 flags: precursor		0.435	2426	0.241395	0	0	0.817273
g10392	guc1a_ranpi	guanylyl cyclase-activating protein 1 short=gcap 1	guanylate cyclase activator 1a	0.696	1724	0	0	0	0
g10393	gogb1_human	golgin subfamily b member 1	372 kda golgi complex-associated protein short=gcp372 |giantin |macrogolgin	0.69	1164	44.274	45.9653	25.0365	37.4738
g10394	gogb1_human	golgin subfamily b member 1	372 kda golgi complex-associated protein short=gcp372 |giantin |macrogolgin	0.52	8259	108.276	64.0289	53.5166	73.9403
g10395	src8_human	src substrate cortactin	amplaxin |oncogene ems1	0.6815	1851	28.1581	29.5774	13.1201	22.4942
g10397	llph_danre	protein llp homolog	protein laps18-like	0.7256	1160	977.388	458.02	385.216	644.379
g10398	p3c2g_human	phosphatidylinositol-4-phosphate 3-kinase c2 domain-containing subunit gamma short=pi3k-c2-gamma short= ns-3-kinase c2 subunit gamma	phosphoinositide 3-kinase-c2-gamma	0.564	2552	0	0	0	0
g10399	plcz1_macfa	1-phosphatidylinositol- -bisphosphate phosphodiesterase zeta-1	phosphoinositide phospholipase c-zeta-1 |phospholipase c-zeta-1 short=plc-zeta-1	0.6485	1334	0	0	0	0
g1040	pk3ca_human	phosphatidylinositol- -bisphosphate 3-kinase catalytic subunit alpha isoform short=pi3-kinase subunit alpha short=pi3k-alpha short= ns-3-kinase subunit alpha	phosphatidylinositol- -bisphosphate 3-kinase 110 kda catalytic subunit alpha short= ns-3-kinase subunit p110-alpha	0.6875	1090	11.2827	14.8399	15.5961	21.8279
g10401	c85cb_danre	coiled-coil domain-containing protein 85c-b		0.8211	1824	66.1397	79.1311	81.2175	122.832
g10402	sptc2_mouse	serine palmitoyltransferase 2	long chain base biosynthesis protein 2 short=lcb 2 |long chain base biosynthesis protein 2a short=lcb2a |serine-palmitoyl- transferase 2 short=spt 2	0.6455	3554	42.1834	82.6245	94.2988	73.6401
g10403	ism2_danre	isthmin-2 flags: precursor		0.68	5931	21.8215	61.0491	30.3004	51.1471
g10404	hipl1_mouse	hhip-like protein 1 flags: precursor		0.667	2832	43.8392	28.1191	20.5808	25.904
g10405	sptc2_mouse	serine palmitoyltransferase 2	long chain base biosynthesis protein 2 short=lcb 2 |long chain base biosynthesis protein 2a short=lcb2a |serine-palmitoyl- transferase 2 short=spt 2	0.657	5525	249.725	324.298	345.49	232.183
g10406	alkb1_human	alkylated dna repair protein alkb homolog 1	alpha-ketoglutarate-dependent dioxygenase abh1 |dna lyase abh1	0.58	952	24.6061	32.6751	35.7138	24.9921
g10407	snw1_human	snw domain-containing protein 1	nuclear protein |nuclear receptor coactivator n -62 |ski-interacting protein	0.6026	2353	284.724	506.591	374.653	376.655
g10408	adck1_human	uncharacterized aarf domain-containing protein kinase 1 flags: precursor		0.7236	633	3.70063	5.89701	3.83655	9.3967
g1041	pk3ca_bovin	phosphatidylinositol- -bisphosphate 3-kinase catalytic subunit alpha isoform short=pi3-kinase subunit alpha short=pi3k-alpha short= ns-3-kinase subunit alpha	phosphatidylinositol- -bisphosphate 3-kinase 110 kda catalytic subunit alpha short= ns-3-kinase subunit p110-alpha	0.555	4948	20.5939	20.369	17.1784	28.0496
g10410	lbn_human	limbin		0.58	595	18.7006	12.5472	16.3263	16.6614
g10412	lbn_bovin	limbin		0.5333	911	6.42837	5.46331	0	2.1764
g10413	evc_human	ellis-van creveld syndrome protein	dwf-1	0.465	3298	159.635	46.0281	61.1184	44.4876
g10414	dpyl1_human	dihydropyrimidinase-related protein 1 short=drp-1	collapsin response mediator protein 1 short=crmp-1 |unc-33-like phosphoprotein 3 short=ulip-3	0.8055	3273	25.0496	41.4376	21.5177	13.3271
g10415	c1ql4_human	complement c1q-like protein 4 flags: precursor		0.4605	1131	0	1.10015	2.14725	0
g10416	jkip2_human	janus kinase and microtubule-interacting protein 2	ctcl tumor antigen hd-cl-04 |neuroendocrine long coiled-coil protein 1	0.7314	7671	19.162	27.2503	11.3971	13.6988
g10417	hm20b_mouse	swi snf-related matrix-associated actin-dependent regulator of chromatin subfamily e member 1-related short=smarce1-related protein	brca2-associated factor 35 |hmg box-containing protein 20b |structural dna-binding protein braf35	0.687	2469	10.9108	16.6306	14.7542	16.8638
g10418	wfs1_mouse	wolframin		0.755	4438	29.6903	45.6998	58.5519	98.7331
g10419	2abb_xenla	serine threonine-protein phosphatase 2a 55 kda regulatory subunit b beta isoform	pp2a subunit b isoform b55-beta |pp2a subunit b isoform pr55-beta |pp2a subunit b isoform r2-beta |pp2a subunit b isoform beta	0.6355	3577	66.9613	74.0926	57.0302	46.0063
g1042	rpab3_human	dna-directed rna polymerases and iii subunit rpabc3 short=rna polymerases and iii subunit abc3	dna-directed rna polymerase ii subunit h |dna-directed rna polymerases and iii kda polypeptide |rpb17 |rpb8 homolog short=hrpb8	0.7417	607	73.3237	92.244	16.0035	97.9919
g10420	fkb15_human	fk506-binding protein 15 short=fkbp-15	133 kda fk506-binding protein short=133 kda fkbp short=fkbp-133 |wasp and fkbp-like short=wafl	0.6515	1981	56.4636	35.1737	34.3256	55.0473
g10421	ndor1_danre	nadph-dependent diflavin oxidoreductase 1		0.5955	2813	52.4627	57.945	59.5695	59.911
g10422	par6g_mouse	partitioning defective 6 homolog gamma short=par-6 gamma short=par6a		0.64	931	23.9031	13.3649	57.3876	12.7779
g10423	cno_human	protein cappuccino homolog		0.6833	1645	63.3685	47.6529	67.9105	72.3174
g10424	ntf2_rat	nuclear transport factor 2 short=ntf-2		0.597	649	56.848	76.6884	78.5813	61.1003
g10425	adnp2_mouse	adnp homeobox protein 2	zinc finger protein 508	0.5	5895	24.935	27.2283	26.7778	35.988
g10426	txn4a_human	thioredoxin-like protein 4a	dim1 protein homolog |spliceosomal u5 snrnp-specific 15 kda protein |thioredoxin-like u5 snrnp protein u5-15kd	0.7775	993	114.412	165.401	146.739	171.714
g10427	hsbp1_human	heat shock factor-binding protein 1	nasopharyngeal carcinoma-associated antigen 13 short=npc-a-13	0.7625	1528	161.737	296.41	239.993	253.028
g10428	kcng2_chick	potassium voltage-gated channel subfamily g member 2	potassium channel |voltage-gated potassium channel subunit	0.609	1348	49.9606	47.0755	46.8412	29.417
g10429	kcng2_chick	potassium voltage-gated channel subfamily g member 2	potassium channel |voltage-gated potassium channel subunit	0.6655	1544	29.2054	29.0115	40.8951	43.6606
g10432	ctnb1_bovin	catenin beta-1	beta-catenin	0.6826	1224	239.226	280.57	228.171	217.061
g10433	plak_xenla	junction plakoglobin	desmoplakin iii |desmoplakin-3	0.818	4239	261.797	298.519	276.139	260.525
g10439	flrt2_human	leucine-rich repeat transmembrane protein flrt2	fibronectin-like domain-containing leucine-rich transmembrane protein 2 flags: precursor	0.507	2062	11.6443	27.1543	11.7776	17.3078
g10440	ytx1_xenla	transposon tx1 uncharacterized 82 kda protein	orf 1	0.56	983	107.235	58.2262	14.8232	74.6287
g10441	papp1_human	pappalysin-1	insulin-like growth factor-dependent igf-binding protein 4 protease short=igf-dependent igfbp-4 protease short=igfbp-4ase |pregnancy-associated plasma protein a short=papp-a flags: precursor	0.6525	4005	0.146223	1.86407	1.21275	1.98023
g10443	tc1a_caeel	transposable element tc1 transposase		0.5933	667	1.756	5.59641	0	0
g10444	mtg8_mouse	protein cbfa2t1	protein mtg8	0.7713	1797	4.23657	6.23173	8.10864	13.2401
g10445	mtg8_mouse	protein cbfa2t1	protein mtg8	0.9588	464	10.097	2.68161	5.23392	0
g10447	otu6b_danre	otu domain-containing protein 6b		0.704	1589	221.13	200.461	160.476	168.449
g10448	tm55a_bovin	transmembrane protein 55a	ns- -p2 4-ptase ii |type ii phosphatidylinositol -bisphosphate 4-phosphatase	0.7631	1530	35.9796	30.9034	31.7456	20.7342
g10449	neca1_ponab	n-terminal ef-hand calcium-binding protein 1 short=ef-hand calcium-binding protein 1		0.7633	812	11.5394	90.4087	20.9357	17.0923
g10450	lpp_chick	lipoma-preferred partner homolog		0.614	964	19.4398	37.4313	25.1923	57.5889
g10453	lrp12_human	low-density lipoprotein receptor-related protein 12 short=lrp-12	suppressor of tumorigenicity 7 protein flags: precursor	0.6222	2972	59.5083	62.7996	45.7598	62.71
g10454	dpys_rat	dihydropyrimidinase short=dhp short=dhpase	dihydropyrimidine amidohydrolase |hydantoinase	0.765	1815	0	0	0	0
g10455	hxk1_human	hexokinase-1	brain form hexokinase |hexokinase type i short=hk i	0.8145	4066	610.254	1223.46	1053.6	939.175
g10456	at8a1_human	probable phospholipid-transporting atpase ia	atpase class i type 8a member 1 |chromaffin granule atpase ii	0.5485	3907	203.702	97.1339	90.7516	132.451
g10457	shsa3_xenla	protein shisa-3 flags: precursor		0.6276	1030	86.4223	20.5365	4.71561	57.7486
g10458	bend4_human	ben domain-containing protein 4	coiled-coil domain-containing protein 4	0.86	1313	1.78408	6.63357	0	12.0804
g10459	sg196_danre	protein kinase-like protein 196	sugen kinase 196	0.5755	2676	48.5832	42.7776	29.9483	38.5279
g10460	dca10_danre	ddb1- and cul4-associated factor 10	wd repeat-containing protein 32	0.5925	2672	57.642	21.8865	15.451	18.5507
g10461	s39a8_rat	zinc transporter zip8	solute carrier family 39 member 8 |zrt- and irt-like protein 8 short=zip-8	0.6475	1709	14.3922	8.00875	9.9472	11.6015
g10462	nfkb1_chick	nuclear factor nf-kappa-b p105 subunit	nuclear factor of kappa light polypeptide gene enhancer in b-cells 1 contains: |nuclear factor nf-kappa-b p50 subunit	0.474	798	32.2901	67.0471	60.8656	52.1764
g10463	nsd2_mouse	probable histone-lysine n-methyltransferase nsd2	nuclear set domain-containing protein 2 |wolf-hirschhorn syndrome candidate 1 protein homolog	0.5263	1402	10.4427	11.5374	19.0541	16.9704
g10464	chmp3_ponab	charged multivesicular body protein 3	chromatin-modifying protein 3 |vacuolar protein sorting-associated protein 24	0.7335	2147	227.485	148.362	131.211	162.532
g10465	elmd2_bovin	elmo domain-containing protein 2		0.55	1612	101.721	104.976	129.562	157.435
g10466	tacc3_xenla	transforming acidic coiled-coil-containing protein 3	cytoplasmic polyadenylation element-binding protein-associated factor maskin short=cpeb-associated factor maskin	0.7086	6299	0.929711	2.37041	1.15663	2.51812
g10467	fa13a_human	protein fam13a		0.4705	6336	3.23499	2.35657	2.29975	2.81634
g10468	fa13a_mouse	protein fam13a	precm1 protein	0.9157	481	46.2656	12.9342	50.4893	8.24409
g10469	ubr5_human	e3 ubiquitin-protein ligase ubr5	e3 ubiquitin-protein hect domain-containing 1 |hyperplastic discs protein homolog short=hhyd |progestin-induced protein	0.8467	1099	39.9653	90.5746	145.845	131.699
g1047	ephb3_chick	ephrin type-b receptor 3	eph-like kinase 10 short=ek10 short=cek10	0.716	7375	64.0813	47.4088	46.7596	54.5747
g10470	azin1_human	antizyme inhibitor 1 short=azi	ornithine decarboxylase antizyme inhibitor	0.647	2809	135.93	218.378	199.712	332.45
g10471	vtc1a_danre	v-type proton atpase subunit c 1-a short=v-atpase subunit c 1-a	vacuolar proton pump subunit c 1-a	0.807	2035	260.438	295.934	193.328	226.038
g10472	spir1_danre	protein spire homolog 1		0.6378	5448	33.538	52.5297	45.914	46.5833
g10473	klh38_danre	kelch-like protein 38		0.509	1676	8.73545	6.68164	2.89802	2.36599
g10474	f91a1_danre	protein fam91a1		0.8575	749	45.3488	51.4984	45.3932	34.4127
g10475	f91a1_danre	protein fam91a1		0.798	988	107.286	88.1567	100.779	82.2782
g10476	eurl_danre	protein eurl homolog		0.94	241	7.28994	41.3035	40.3077	82.2698
g10477	gatl1_xenla	gats-like protein 1		0.7936	4817	247.526	142.328	195.11	158.056
g10478	wbs16_human	williams-beuren syndrome chromosomal region 16 protein	rcc1-like g exchanging factor-like protein	0.4975	4186	101.148	29.4273	27.8475	50.6807
g10479	ncf1_human	neutrophil cytosol factor 1 short=ncf-1	47 kda autosomal chronic granulomatous disease protein |47 kda neutrophil oxidase factor |ncf-47k |neutrophil nadph oxidase factor 1 |nox organizer 2 |nox-organizing protein 2 |sh3 and px domain-containing protein 1a |p47-phox	0.506	1566	18.3242	50.8513	27.9142	45.5794
g10480	rpb11_human	dna-directed rna polymerase ii subunit rpb11-a short=rna polymerase ii subunit b11-a short=rpb11a	dna-directed rna polymerase ii subunit j-1 |rna polymerase ii kda subunit	0.732	1041	81.5712	301.206	219.292	285.692
g10481	alkb4_mouse	probable alpha-ketoglutarate-dependent dioxygenase abh4	alkylated dna repair protein alkb homolog 4	0.5429	1633	11.4758	28.9542	14.8716	18.2122
g10482	lrwd1_danre	leucine-rich repeat and wd repeat-containing protein 1	orc-associated protein short=orca |origin recognition complex-associated protein	0.676	1316	7.12006	3.78197	5.53618	6.02645
g10483	bckd_mouse	mitochondrial	branched-chain alpha-ketoacid dehydrogenase kinase short=bckd-kinase short=bckdhkin flags: precursor	0.8825	702	197.711	600.865	934.053	530.98
g10484	htr5a_danre	heat repeat-containing protein 5a		0.6711	7370	56.4965	80.0249	80.402	92.2751
g10485	hecd1_human	e3 ubiquitin-protein ligase hectd1	e3 ligase for inhibin receptor |eulir |hect domain-containing protein 1	0.5875	3357	191.37	155.673	149.025	169.507
g10486	ctna2_danre	catenin alpha-2	alpha n-catenin	0.9287	1535	32.4287	22.6968	30.0601	12.9166
g10487	lrrt1_bovin	leucine-rich repeat transmembrane neuronal protein 1 flags: precursor		0.5975	2052	54.7953	61.8496	55.6244	29.9531
g10489	m3k15_human	mitogen-activated protein kinase kinase kinase 15	apoptosis signal-regulating kinase 3 |mapk erk kinase kinase 15 short=mek kinase 15 short=mekk 15	0.6355	6765	26.0566	28.8766	32.6677	32.5322
g1049	igdc3_mouse	immunoglobulin superfamily dcc subclass member 3	neuronal cell adhesion molecule flags: precursor	0.5835	1308	0	0	0	1.51583
g10490	wnt6_mouse	protein wnt-6 flags: precursor		0.5955	1626	0	0	0	1.21937
g10491	wn10a_danre	protein wnt-10a flags: precursor		0.711	896	0	1.38869	0	0
g10493	cd5r1_bovin	cyclin-dependent kinase 5 activator 1 short=cdk5 activator 1	cyclin-dependent kinase 5 regulatory subunit 1 |tpkii regulatory subunit contains: |cyclin-dependent kinase 5 activator p35 short=p35 contains: |cyclin-dependent kinase 5 activator p25 short=p25 |tau protein kinase ii 23 kda subunit short=p23 flags: precursor	0.6671	1878	74.5284	178.889	227.595	193.203
g10494	fev_danre	protein fev	protein pet-1	0.7715	2014	253.267	105.028	126.612	143.731
g10495	crba2_chick	beta-crystallin a2	beta-a2 crystallin	0.797	1383	676.242	482.233	546.113	501.769
g10496	kalrn_mouse	kalirin	protein duo |serine threonine-protein kinase with dbl- and pleckstrin homology domain	0.629	4412	65.1727	60.9162	85.318	53.0279
g10497	kalrn_human	kalirin	huntingtin-associated protein-interacting protein |protein duo |serine threonine-protein kinase with dbl- and pleckstrin homology domain	0.5975	5189	46.385	22.5402	29.017	16.8123
g10498	kalrn_human	kalirin	huntingtin-associated protein-interacting protein |protein duo |serine threonine-protein kinase with dbl- and pleckstrin homology domain	0.6685	976	7.20031	6.37433	17.4178	8.12583
g10499	fbx11_human	f-box only protein 11	vitiligo-associated protein 1 short=vit-1	0.6364	3666	199.362	170.722	203.372	221.202
g1050	cr3l4_xentr	cyclic amp-responsive element-binding protein 3-like protein 4 short=camp-responsive element-binding protein 3-like protein 4 contains:	processed cyclic amp-responsive element-binding protein 3-like protein 4	0.6955	2443	114.584	60.6091	68.5915	91.7092
g10500	foxn2_human	forkhead box protein n2	human t-cell leukemia virus enhancer factor	0.6935	4656	47.0412	24.3188	17.2126	27.6795
g10501	fshr_caimo	follicle-stimulating hormone receptor short=fsh-r	follitropin receptor flags: precursor	0.706	1836	0	0	0	0
g10502	grak_rat	granzyme k	nk-tryptase-2 short=nk-tryp-2 flags: precursor	0.5945	927	3.15871	0	0	0
g10503	tryp_pig	trypsin flags: precursor		0.6235	1374	432.186	55.2405	265.124	510.827
g10505	t176b_human	transmembrane protein 176b	protein lr8	0.4975	1130	783.079	454.764	595.314	503.572
g10506	mapip_danre	mitogen-activated protein-binding protein-interacting protein	roadblock domain-containing protein 3	0.919	1420	156.304	192.774	150.501	234.573
g10507	rb11a_chick	ras-related protein rab-11a		0.8515	878	1.334	4.25149	0	2.2582
g10508	mex3a_human	rna-binding protein mex3a	ring finger and kh domain-containing protein 4	0.8788	1447	10.9273	14.6182	10.07	21.9235
g10509	lmna_xenla	lamin-a flags: precursor		0.748	2132	17.3051	19.8429	22.7818	26.9692
g1051	s39a1_bovin	zinc transporter zip1	solute carrier family 39 member 1 |zrt- and irt-like protein 1 short=zip-1	0.5195	1343	293.903	339.093	435.798	435.516
g10510	meg10_xentr	multiple epidermal growth factor-like domains protein 10 short=multiple egf-like domains protein 10 flags: precursor		0.4615	2575	9.55194	0.483211	2.82936	6.15985
g10511	gptc4_xenla	g patch domain-containing protein 4		0.6717	2322	49.4326	94.8474	15.6882	124.666
g10512	tana_xenla	tanabin		0.529	4358	9.80969	3.71168	3.34356	3.1847
g10515	cp2r1_human	vitamin d 25-hydroxylase	cytochrome p450 2r1	0.566	2802	0.209002	0.888129	0	0.707603
g10516	pde3b_human	cgmp-inhibited 3 -cyclic phosphodiesterase b	cgipde1 short=cgip1 |cyclic gmp-inhibited phosphodiesterase b short=cgi-pde b	0.6055	4498	66.2701	95.713	91.7855	62.1523
g10517	copb_chick	coatomer subunit beta	beta-coat protein short=beta-cop	0.7821	2550	434.511	311.799	216.187	244.922
g10518	rras2_human	ras-related protein r-ras2	ras-like protein tc21 |teratocarcinoma oncogene flags: precursor	0.8025	2895	87.3886	88.9685	88.9205	112.319
g10519	jard2_danre	protein jumonji	jumonji arid domain-containing protein 2	0.745	537	66.5235	76.4635	58.7914	66.4593
g1052	crtc2_human	creb-regulated transcription coactivator 2	transducer of regulated camp response element-binding protein 2 short=torc-2 short=transducer of creb protein 2	0.478	5399	26.7919	45.6316	60.2749	48.4751
g10521	grasp_mouse	general receptor for phosphoinositides 1-associated scaffold protein short=grp1-associated scaffold protein		0.5225	2281	10.0129	7.09141	9.58213	4.34613
g10522	dgka_pig	diacylglycerol kinase alpha short=dag kinase alpha	80 kda diacylglycerol kinase |diglyceride kinase alpha short=dgk-alpha	0.6225	3437	384.055	299.754	428.191	454.574
g10523	rnf41_danre	e3 ubiquitin-protein ligase nrdp1	ring finger protein 41	0.55	1079	3.79923	2.30634	2.25073	5.51261
g10524	s39a5_mouse	zinc transporter zip5	solute carrier family 39 member 5 |zrt- and irt-like protein 5 short=zip-5 flags: precursor	0.5835	2683	1.09136	0.46376	0	0.738987
g10526		unnamed protein product [Tetraodon nigroviridis]		0.79	382	19.9296	52.116	31.7871	51.9032
g10527	gsap_mouse	gamma-secretase-activating protein short=gsap	protein pigeon homolog contains: |gamma-secretase-activating protein 16 kda c-terminal form short=gsap-16k	0.53	2408	23.3472	17.0519	14.1194	7.41044
g10528	cc146_human	coiled-coil domain-containing protein 146		0.6533	2536	19.3977	19.1351	27.7711	16.4183
g10529	fgl2_bovin	fibroleukin	fibrinogen-like protein 2 flags: precursor	0.668	1566	33.6566	79.4552	120.962	54.442
g1053	den4b_human	denn domain-containing protein 4b		0.4925	6825	38.5268	37.556	29.5339	31.9557
g10530	f185a_human	protein fam185a		0.58	1714	11.6168	22.5043	7.08441	12.7245
g10531	tox3_mouse	tox high mobility group box family member 3	trinucleotide repeat-containing gene 9 protein	0.748	1132	77.0831	67.0498	40.7617	63.0542
g10532	err3_ponab	estrogen-related receptor gamma	estrogen receptor-related protein 3 |nuclear receptor subfamily 3 group b member 3	0.8045	587	12.9695	16.9577	20.686	27.0215
g10534	hs3s1_human	heparan sulfate glucosamine 3-o-sulfotransferase 1	heparan sulfate d-glucosaminyl 3-o-sulfotransferase 1 short=3-ost-1 short=heparan sulfate 3-o-sulfotransferase 1 short=h3-ost-1 flags: precursor	0.612	1459	23.2805	14.498	11.6517	13.5895
g10536	vent1_xenla	homeobox protein vent1 short=xvent-1		0.658	1081	0.541744	1.15104	0	3.66828
g10537	vkind_human	protein very kind	cerebral protein 9 |kind domain-containing protein 1 |kinase non-catalytic c-lobe domain-containing protein 1 |ras-gef domain-containing family member 2	0.4587	1483	15.4008	5.87315	4.91275	13.3695
g10538	doc2b_mouse	double c2-like domain-containing protein beta short=doc2-beta		0.7878	1205	3.40197	0	2.01538	4.93619
g10539	rlgpb_mouse	ral gtpase-activating protein subunit beta	p170	0.8133	2152	14.695	20.2367	42.8831	27.6399
g1054	jtb_bruma	protein jtb flags: precursor		0.7225	3452	83.1275	118.948	89.3465	105.109
g10541	tmm65_mouse	transmembrane protein 65		0.81	1368	60.3605	73.6738	81.6613	72.4672
g10542	rn139_mouse	e3 ubiquitin-protein ligase rnf139	ring finger protein 139 |translocation in renal carcinoma on chromosome 8 protein	0.583	1888	28.847	22.4074	24.4397	38.8559
g10543	2a5b_rabit	serine threonine-protein phosphatase 2a 56 kda regulatory subunit beta isoform	pp2a b subunit isoform b -alpha |pp2a b subunit isoform b -beta |pp2a b subunit isoform b56-beta |pp2a b subunit isoform pr61-beta |pp2a b subunit isoform r5-beta	0.914	1540	44.4923	57.3656	42.5782	43.774
g10544	rpc9_bovin	dna-directed rna polymerase iii subunit rpc9 short=rna polymerase iii subunit c9		0.8014	806	130.058	108.063	75.3268	83.6376
g10545	tpst1_danre	protein-tyrosine sulfotransferase 1	tyrosylprotein sulfotransferase 1 short=tpst-1	0.8238	1360	85.2601	91.4904	162.498	84.5565
g10547	siat2_rat	beta-galactoside alpha- -sialyltransferase 2 short=alpha -st 2	cmp-n-acetylneuraminate-beta-galactosamide-alpha- -sialyltransferase 2 |st6gal ii short=st6 |sialyltransferase 2	0.638	915	321.294	57.114	92.8949	73.6742
g10548	lx12b_mouse	arachidonate 12- 12r-type short=12r-lox short=12r-lipoxygenase	epidermis-type lipoxygenase 12 |epidermis-type lipoxygenase 2 short=e-lox 2	0.6635	4356	214.568	48.5596	69.1319	37.3236
g10549	ap1s1_human	ap-1 complex subunit sigma-1a	adapter-related protein complex 1 sigma-1a subunit |adaptor protein complex ap-1 sigma-1a subunit |clathrin assembly protein complex 1 sigma-1a small chain |clathrin coat assembly protein ap19 |golgi adaptor ha1 ap1 adaptin sigma-1a subunit |ha1 19 kda subunit |sigma 1a subunit of ap-1 clathrin |sigma-adaptin 1a |sigma1a-adaptin	0.7775	2100	36.5318	87.6913	100.611	87.8054
g10552	gsox4_arath	flavin-containing monooxygenase fmo gs-ox4	flavin-monooxygenase glucosinolate s-oxygenase 4	0.527	1878	73.2811	49.0287	50.4329	33.7841
g10553	psl4_mouse	signal peptide peptidase-like 3 short=spp-like 3	intramembrane protease 2 short=imp-2 |presenilin-like protein 4	0.8067	2864	326.347	129.901	105.994	146.072
g10554	il17_bovin	interleukin-17a short=il-17 short=il-17a flags: precursor		0.5	1682	246.854	1648.18	866.303	203.928
g10555	sdf2l_human	stromal cell-derived factor 2-like protein 1 short=sdf2-like protein 1	pwp1-interacting protein 8 flags: precursor	0.5355	1626	127.498	49.7401	26.8842	42.6781
g10556	ub2l3_human	ubiquitin-conjugating enzyme e2 l3	l-ubc | 7 |ubiquitin carrier protein l3 |ubiquitin-conjugating enzyme e2-f1 |ubiquitin-protein ligase l3	0.675	3852	307.559	240.326	196.073	191.991
g10557	f193b_mouse	protein fam193b		0.846	1426	14.7844	20.0689	20.4365	22.2463
g10558	ddx41_mouse	probable atp-dependent rna helicase ddx41	dead box protein 41	0.6825	2866	383.129	326.914	233.872	294.707
g10559	dok3_chick	docking protein 3	downstream of tyrosine kinase 3	0.5764	923	1.90344	1.34807	2.63113	2.14811
g1056	an32e_danre	acidic leucine-rich nuclear phosphoprotein 32 family member e		0.877	2718	269.327	245.375	198.357	205.711
g10560	atoh1_human	protein atonal homolog 1	class a basic helix-loop-helix protein 14 short=bhlha14 |helix-loop-helix protein hath-1 short=hath1	0.67	3463	0	0	0	0
g10563	tm136_danre	transmembrane protein 136		0.6375	2243	12.7934	28.8462	37.8951	27.4025
g10564	po2f3_human	pou class transcription factor 3	octamer-binding protein 11 short=oct-11 |octamer-binding transcription factor 11 short=otf-11 |transcription factor pla-1 |transcription factor skn-1	0.811	973	0	0	0	0
g10565	oaf_chick	out at first protein homolog	protein v 1 flags: precursor	0.78	4868	7.33836	20.7037	8.48092	19.5501
g10566	ten4_danre	teneurin-4 short=ten-4	protein odd oz ten-m homolog 4 |tenascin-m4 short=ten-m4	0.7808	3673	82.2713	78.2538	105.79	62.6174
g10567	synm_mouse	probable asparaginyl-trna mitochondrial	asparagine--trna ligase short= flags: precursor	0.512	1602	31.8036	13.9805	3.03188	16.0894
g10568	gab2_human	grb2-associated-binding protein 2	grb2-associated binder 2 |growth factor receptor bound protein 2-associated protein 2 |pp100	0.6982	491	1.19272	5.06831	9.89221	8.07618
g10569	acc4a_danre	amiloride-sensitive cation channel 4-a	acid-sensing ion channel	0.8445	1142	2.56403	7.62687	0	0
g1057	pkho1_chick	pleckstrin homology domain-containing family o member 1 short=ph domain-containing family o member 1		0.62	5453	42.3136	49.7434	34.7379	31.9967
g10572	dsc3_bovin	desmocollin-3 flags: precursor		0.517	4491	53.8551	133.542	142.76	190.721
g10573	dsg2_mouse	desmoglein-2 flags: precursor		0.589	3382	36.0171	27.9611	38.0581	35.1751
g10574	tthy_rat	transthyretin	prealbumin |tbpa flags: precursor	0.4605	873	1.34164	0	5.56366	0
g10575	b4gt6_human	beta- -galactosyltransferase 6 short=beta- - ase 6 short=beta4gal-t6 short=b4gal-t6	udp-gal:beta- c beta- -galactosyltransferase 6 |udp-galactose:beta-n-acetylglucosamine beta- -galactosyltransferase 6 includes: |lactosylceramide synthase short= er synthase |udp-gal:glucosylceramide beta- -galactosyltransferase	0.604	1753	8.01768	6.38815	11.0829	12.4414
g10576	opn5_human	opsin-5	g-protein coupled receptor 136 |g-protein coupled receptor pgr12 |neuropsin |transmembrane protein 13	0.5095	1544	0	0	0	0
g10578	chrc1_mouse	chromatin accessibility complex protein 1 short=chrac-1	dna polymerase epsilon subunit p15 |nf-yc-like protein |yc-like protein 1 short=ycl1	0.5995	2230	25.736	50.2171	47.9173	55.1245
g10579	tppc9_mouse	trafficking protein particle complex subunit 9	nik- and ikbkb-binding protein	0.62	1753	31.0685	28.3918	18.0097	26.0138
g1058	dhr13_bovin	dehydrogenase reductase sdr family member 13 flags: precursor		0.5785	802	0	0	0	0
g10581	olig3_mouse	oligodendrocyte transcription factor 3 short=oligo3	class b basic helix-loop-helix protein 7 short=bhlhb7 |oligodendrocyte-specific bhlh transcription factor 3	0.7365	2078	6.48189	1.79635	0	0.95414
g10582		cd2-associated protein		0.67	2359	67.0279	73.3164	84.4171	73.1222
g10583	pthd1_danre	patched domain-containing protein 1		0.6925	4792	20.0423	42.5835	110.987	53.7879
g10584	pthd1_danre	patched domain-containing protein 1		0.725	1223	7.66149	19.3304	41.7001	17.833
g10585	p85a_bovin	phosphatidylinositol 3-kinase regulatory subunit alpha short=pi3-kinase regulatory subunit alpha short=pi3k regulatory subunit alpha short= ns-3-kinase regulatory subunit alpha	phosphatidylinositol 3-kinase 85 kda regulatory subunit alpha short=pi3-kinase subunit p85-alpha short= ns-3-kinase regulatory subunit p85-alpha	0.856	867	20.9393	18.6569	30.8119	13.7211
g10586	lap2_human	protein lap2	densin-180-like protein |erbb2-interacting protein short=erbin	0.57	6364	36.9926	55.1357	40.8318	42.0592
g10588	pp2ab_rat	serine threonine-protein phosphatase 2a catalytic subunit beta isoform short=pp2a-beta		0.7265	2082	662.977	585.081	613.55	532.34
g1059	pogz_mouse	pogo transposable element with znf domain		0.514	4265	50.3926	110.278	103.063	70.6614
g10590	atp5l_human	atp synthase subunit mitochondrial short=atpase subunit g		0.772	720	1338.8	967.765	1079.35	878.448
g10591	abcg4_human	atp-binding cassette sub-family g member 4		0.569	2535	2.31016	3.43585	0.958003	4.69279
g10592	hinfp_bovin	histone h4 transcription factor	histone nuclear factor p short= -p |mbd2-interacting zinc finger protein |methyl- -binding protein 2-interacting zinc finger protein	0.523	3373	25.1751	28.7735	14.3999	32.9177
g10593	ck095_human	uncharacterized protein c11orf95		0.6325	1447	44.1141	50.7338	30.2099	42.4767
g10594	ildr1_ponab	immunoglobulin-like domain-containing receptor 1 flags: precursor		0.735	1470	108.759	124.427	128.861	196.922
g10595	tm39a_xentr	transmembrane protein 39a		0.79	1155	59.8301	56.019	25.2316	58.3653
g10597	tm39a_danre	transmembrane protein 39a		0.8347	1248	55.3716	34.8954	25.2973	33.3628
g10599	maon_mouse	nadp-dependent malic mitochondrial short=nadp-me	malic enzyme 3 flags: precursor	0.7755	3524	332.696	263.048	272.211	274
g1060	pogz_mouse	pogo transposable element with znf domain		0.5375	5086	57.2268	108.133	93.5889	71.7297
g10600	eed_danre	polycomb protein eed		0.753	2430	84.5903	108.041	113.931	118.309
g10601	fa55c_danre	protein fam55c flags: precursor		0.543	1766	74.2808	28.1828	38.5045	35.9267
g10602	npas3_human	neuronal pas domain-containing protein 3 short=neuronal pas3	basic-helix-loop-helix-pas protein mop6 |class e basic helix-loop-helix protein 12 short=bhlhe12 |member of pas protein 6 |pas domain-containing protein 6	0.6455	691	3.39001	7.20271	0	8.60797
g10603	egln3_human	egl nine homolog 3	hph-1 |hypoxia-inducible factor prolyl hydroxylase 3 short=hif-ph3 short=hif-prolyl hydroxylase 3 short=hph-3 |prolyl hydroxylase domain-containing protein 3 short=phd3	0.7478	2645	90.3346	236.623	386.546	374.802
g10604	egln1_human	egl nine homolog 1	hypoxia-inducible factor prolyl hydroxylase 2 short=hif-ph2 short=hif-prolyl hydroxylase 2 short=hph-2 |prolyl hydroxylase domain-containing protein 2 short=phd2 |sm-20	0.6763	803	2.18789	23.2429	27.219	2.46912
g10605	sspta_danre	small subunit of serine palmitoyltransferase a short=ssspta		0.8357	945	761.622	942.748	1318.35	1128.78
g10606	eapp_mouse	e2f-associated phosphoprotein short=eapp		0.745	1563	163.36	127.372	130.516	115.436
g10607	snx6_ponab	sorting nexin-6		0.6165	3849	215.14	283.185	287.714	281.772
g10608	cof2_chick	cofilin-2	muscle isoform	0.8185	1822	221.136	413.846	339.889	423.31
g10609	baz1a_mouse	bromodomain adjacent to zinc finger domain protein 1a	cbp146	0.589	861	38.7696	56.3606	73.3356	59.8726
g1061	sbp1_danre	selenium-binding protein 1		0.7856	2528	17.6058	40.36	26.8984	32.1562
g10612	xkr6_rat	xk-related protein 6		0.684	3177	35.0232	66.972	81.0277	62.408
g10614	rb39b_human	ras-related protein rab-39b		0.6125	3950	18.6807	38.7456	62.7116	43.6697
g10615	runx3_human	runt-related transcription factor 3	acute myeloid leukemia 2 protein |core-binding factor subunit alpha-3 short=cbf-alpha-3 |oncogene aml-2 |polyomavirus enhancer-binding protein 2 alpha c subunit short=pea2-alpha c short=pebp2-alpha c |sl3-3 enhancer factor 1 alpha c subunit |sl3 akv core-binding factor alpha c subunit	0.8453	1662	7.39959	3.74329	0	4.77185
g10618	cpne2_human	copine-2	copine ii	0.708	5124	25.1439	42.0099	25.5935	35.9858
g10619	cetp_chick	cholesteryl ester transfer protein flags: precursor		0.598	934	28.8423	13.3219	33.8019	21.2281
g1062	pi4kb_sorar	phosphatidylinositol 4-kinase beta short=pi4k-beta short=pi4kbeta short= ns 4-kinase beta		0.86	4762	52.389	45.9873	47.4284	42.4687
g10620	herp1_ponab	homocysteine-responsive endoplasmic reticulum-resident ubiquitin-like domain member 1 protein		0.549	2812	103.088	91.152	84.6361	88.1358
g10621	s12a3_pseam	solute carrier family 12 member 3	na-cl symporter |thiazide-sensitive sodium-chloride cotransporter	0.586	2376	0	0	0	0
g10622	nup93_danre	nuclear pore complex protein nup93	93 kda nucleoporin |dead eye protein |nucleoporin nup93	0.8289	1061	22.6302	51.6002	43.4894	54.1926
g10623	pol3_drome	retrovirus-related pol polyprotein from transposon includes:	protease includes: |reverse transcriptase includes: |endonuclease	0.4685	2732	0	0	0	0
g10624	pias1_human	e3 sumo-protein ligase pias1	dead h box-binding protein 1 |gu-binding protein short=gbp |protein inhibitor of activated stat protein 1 |rna helicase ii-binding protein	0.7615	395	25.2041	37.8006	49.1856	25.0975
g10625	pias1_human	e3 sumo-protein ligase pias1	dead h box-binding protein 1 |gu-binding protein short=gbp |protein inhibitor of activated stat protein 1 |rna helicase ii-binding protein	0.625	670	23.5998	44.5708	47.1209	20.7148
g10626	skr1b_danre	ski family transcriptional corepressor 1 homolog-b	ladybird homeobox corepressor 1 homolog-b	0.63	2577	0.454501	13.5194	0	0.769384
g10627	iqch_human	iq domain-containing protein h	testis development protein nyd-sp5	0.8267	1493	18.0434	15.8346	16.2662	27.888
g10629	p34_ponab	alpha- and gamma-adaptin-binding protein p34		0.6475	1712	133.75	93.0295	90.7864	89.1753
g1063	myo1e_rat	myosin-ie	myosin heavy chain myr 3	0.6595	5207	61.7454	34.8883	41.9759	31.6044
g10630	smad3_chick	mothers against decapentaplegic homolog 3 short=mad homolog 3 short=mad3 short=mothers against dpp homolog 3	smad family member 3 short=smad 3 short=smad3	0.648	2930	44.3716	72.6177	72.939	54.8119
g10631	cq104_mouse	uncharacterized protein c17orf104 homolog		0.465	2829	1.86307	0	1.71689	0
g10632	f134c_human	protein fam134c		0.604	3939	60.6588	32.5361	43.1575	29.1944
g10633	mlx_human	max-like protein x	class d basic helix-loop-helix protein 13 short=bhlhd13 |max-like bhlhzip protein |protein ax |transcription factor-like protein 4	0.5683	2799	128.674	83.5736	91.9703	113.338
g10634	nhrf3_ponab	na(+) h(+) exchange regulatory cofactor nhe-rf3 short=nherf-3	na(+) h(+) exchanger regulatory factor 3 |pdz domain-containing protein 1 |sodium-hydrogen exchanger regulatory factor 3	0.5875	1590	11.7862	3.13024	1.52738	9.97587
g10635	gphr_salsa	golgi ph regulator	protein gpr89	0.8764	2987	98.225	64.1505	30.8953	73.0155
g10636	siat2_takru	beta-galactoside alpha- -sialyltransferase 2 short=alpha -st 2	cmp-n-acetylneuraminate-beta-galactosamide-alpha- -sialyltransferase 2 |st6gal ii short=st6 |sialyltransferase 2	0.6243	943	78.2489	44.8623	46.356	52.5637
g10637	siat2_takru	beta-galactoside alpha- -sialyltransferase 2 short=alpha -st 2	cmp-n-acetylneuraminate-beta-galactosamide-alpha- -sialyltransferase 2 |st6gal ii short=st6 |sialyltransferase 2	0.7347	594	72.9566	39.7998	57.2382	80.1092
g10638	siat2_danre	beta-galactoside alpha- -sialyltransferase 2 short=alpha -st 2	cmp-n-acetylneuraminate-beta-galactosamide-alpha- -sialyltransferase 2 |st6gal ii short=st6 |sialyltransferase 2	0.7707	3520	155.723	139.627	109.008	182.499
g10639	opn3_human	opsin-3	encephalopsin |panopsin	0.5765	1673	36.4047	41.6492	18.8709	35.5536
g1064	prune_rat	protein prune homolog		0.5575	3290	16.5541	121.78	95.2223	154.277
g10640	augna_danre	augurin-a flags: precursor		0.7414	1178	18.394	2.11251	2.06158	0
g10641	rgps1_danre	ras-specific guanine nucleotide-releasing factor 1	ral gef with ph domain and sh3-binding motif 1 | exchange factor 1	0.8671	1996	35.5013	56.7277	53.5349	26.8201
g10642	ysnk_caeel	upf0392 protein		0.545	1353	10.8209	4.59819	5.38478	2.93083
g10643	ncs1_xenla	neuronal calcium sensor 1 short=ncs-1	frequenin	0.823	869	13.4781	32.9323	11.1785	6.84478
g10644	arrd4_human	arrestin domain-containing protein 4		0.5745	3259	10.602	17.1808	38.7493	26.1602
g10646	lysm4_danre	and peptidoglycan-binding domain-containing protein 4		0.5682	4714	23.3554	37.7451	38.123	30.7037
g10647	entp7_mouse	ectonucleoside triphosphate diphosphohydrolase 7 short=ntpdase 7	lysosomal apyrase-like protein 1	0.5485	1718	40.2234	34.04	15.5494	50.7794
g10648	mfrn2_danre	mitoferrin-2	mitochondrial iron transporter 2 |solute carrier family 25 member 28	0.7207	551	153.049	121.943	92.5577	57.574
g10649	nkx23_human	homeobox protein nkx-	homeobox protein nk-2 homolog c	0.682	1552	0	0	0	0
g1065	bnipl_mouse	bcl-2 adenovirus e1b 19 kda-interacting protein 2-like protein		0.6075	3067	63.2024	33.6727	32.465	40.0807
g10650	aatc_chick	aspartate cytoplasmic	glutamate oxaloacetate transaminase 1 |transaminase a	0.7785	3350	220.789	160.455	130.489	169.861
g10651	cnnm2_human	metal transporter cnnm2	ancient conserved domain-containing protein 2 |cyclin-m2	0.7008	880	13.3097	18.3812	11.0388	6.75922
g10652	cilp1_mouse	cartilage intermediate layer protein 1 short=cilp-1 contains:	cartilage intermediate layer protein 1 c1 contains: |cartilage intermediate layer protein 1 c2 flags: precursor	0.5655	3322	5.28861	20.2259	3.65523	16.7115
g10653	strc_mouse	stereocilin flags: precursor		0.664	6694	114.255	143.312	137.861	169.421
g10654	ctsl2_chick	ctd small phosphatase-like protein 2 short=ctdsp-like 2		0.825	1696	117.056	71.164	74.4599	75.988
g10655	tpc10_mouse	trafficking protein particle complex subunit 10	trafficking protein particle complex subunit tmem1 |transport protein particle subunit tmem1 short=trapp subunit tmem1	0.8133	583	8.03602	14.9398	33.3247	20.4052
g10656	plcc_mouse	1-acyl-sn-glycerol-3-phosphate acyltransferase gamma	1-acylglycerol-3-phosphate o-acyltransferase 3 short=1-agp acyltransferase 3 short=1-agpat 3 |lysophosphatidic acid acyltransferase gamma short=lpaat-gamma	0.653	4170	97.4637	125.62	104.829	182.104
g10657	pdxk_pig	pyridoxal kinase	pyridoxine kinase	0.607	2182	45.3577	87.2471	170.287	103.588
g10658	pdxk_pig	pyridoxal kinase	pyridoxine kinase	0.6755	818	14.3185	33.4644	103.911	38.7815
g10659	tmps3_mouse	transmembrane protease serine 3		0.5475	1901	11.7063	7.19987	2.55501	7.30085
g1066	c42s1_danre	cdc42 small effector protein 1		0.7606	3986	13.2228	9.67695	11.5761	10.4458
g10660	gstm3_macfu	glutathione s-transferase mu 3	gst class-mu 3 |gstm3-3	0.6005	1057	622.746	738.086	606.56	363.902
g10661	es8l3_mouse	epidermal growth factor receptor kinase substrate 8-like protein 3 short=eps8-like protein 3	epidermal growth factor receptor pathway substrate 8-related protein 3 short=eps8-related protein 3	0.623	1749	1.0045	7.82559	0	2.26724
g10662	at5f1_human	atp synthase subunit mitochondrial short=atpase subunit b flags: precursor		0.6929	860	1346.26	941.883	985.534	942.937
g10663	taf8_danre	transcription initiation factor tfiid subunit 8	protein taube nuss-like |tbp-associated factor 8	0.7545	4727	57.2369	48.4336	41.6144	60.3997
g10664	g0s2_human	g0 g1 switch regulatory protein 2		0.685	982	63.8105	229.341	84.0838	413.904
g10665	kcc1g_mouse	calcium calmodulin-dependent protein kinase type 1g	kinase i gamma short= kinase ig short= -ki gamma short= gamma short= | -like creb kinase iii short=click iii	0.6355	2638	445.102	699.017	486.076	753.097
g10666	mica3_human	protein mical-3		0.7463	1736	123.804	42.2879	43.3667	22.8422
g10668	lrrc9_xentr	leucine-rich repeat-containing protein 9		0.5755	6825	12.0128	14.9495	15.3007	18.0114
g10669	dhrs7_human	dehydrogenase reductase sdr family member 7	retinal short-chain dehydrogenase reductase 4 short=retsdr4 flags: precursor	0.5525	1882	106.11	105.783	86.4569	91.6553
g1067	gabp2_human	ga-binding protein subunit beta-2 short=gabp subunit beta-2 short=gabpb-2		0.5855	4237	36.6275	37.5894	20.0611	42.5834
g10670	ppm1a_bovin	protein phosphatase 1a	protein phosphatase 2c isoform alpha short=pp2c-alpha	0.616	3562	87.1368	149.159	158.175	170.328
g10672	six6_human	homeobox protein six6	homeodomain protein optx2 |optic homeobox 2 |sine oculis homeobox homolog 6	0.8395	2880	408.107	614.358	446.918	629.233
g10674	mipo1_human	mirror-image polydactyly gene 1 protein		0.765	1416	90.1598	43.936	49.737	47.6073
g10675	fxa1a_xenla	forkhead box protein a1-a short= 1a	fork head domain-related protein 7 short=xfd-7 |hepatocyte nuclear factor 3-alpha homolog a short=hnf3alpha homolog a short=xhnf3alpha-a	0.695	1714	0.341671	0	0	0
g10676	scfd1_human	sec1 family domain-containing protein 1	sly1 homolog short=sly1p |syntaxin-binding protein 1-like 2	0.5765	5275	150.209	136.575	123.844	101.86
g10677	hxa4a_danre	homeobox protein hox-a4a	homeobox protein zf-26 |hoxx4	0.653	1645	0	0.756394	0	0
g10678	hxa9_morsa	homeobox protein hox-a9		0.694	1584	0.739425	0	0	1.25171
g10679	hxaab_danre	homeobox protein hox-a10b short=hox-a10		0.6995	2333	0	0	0	0
g1068	sem6d_ponab	semaphorin-6d flags: precursor		0.5375	5767	18.3801	30.4217	48.0065	39.5372
g10680	hxabb_danae	homeobox protein hox-a11b		0.6611	1050	0	0	0	0
g10681	hxa13_chick	homeobox protein hox-a13		0.752	1428	0	0	0	0
g10682	evx1_mouse	homeobox even-skipped homolog protein 1	evx-1	0.6815	1136	0.515515	0	0	0
g10684	sem7a_human	semaphorin-7a	cdw108 |jmh blood group antigen |john-milton-hargen human blood group ag |semaphorin-k1 short=sema k1 |semaphorin-l short=sema l ame: cd_antigen=cd108 flags: precursor	0.4571	3712	10.8858	3.68722	1.30848	1.06827
g10685	ari3a_xenla	at-rich interactive domain-containing protein 3a short=arid domain-containing protein 3a	bright homolog |dead ringer-like protein 1	0.633	6062	9.95041	4.72091	2.00308	2.2895
g10686	cox5a_galcr	cytochrome c oxidase subunit mitochondrial	cytochrome c oxidase polypeptide va flags: precursor	0.8755	1290	289.181	547.864	689.027	642.457
g10687		zona pellucida glycoprotein		0.6655	2054	7.9832	4.84623	24.8292	9.65289
g10689	cel3a_xenla	cugbp elav-like family member 3-a short=celf-3a	bruno-like protein 1-a |cug-bp- and etr-3-like factor 3-a |elav-type rna-binding protein 1-a short=etr-1-a |rna-binding protein brunol-1-a |trinucleotide repeat-containing gene 4 protein a	0.783	4413	159.378	178.478	226.729	231.383
g1069	gcy8e_drome	soluble guanylate cyclase 88e		0.8125	3345	1.22552	3.71979	0.72602	0
g10690	egr2b_danre	early growth response protein 2b short=egr-2b	protein krx-20 |zinc finger protein krox-20	0.8185	1783	0.985348	20.2377	4.08615	4.44802
g10691	pdcd4_rat	programmed cell death protein 4	death up-regulated gene protein	0.6383	3932	116.023	100.63	114.88	102.362
g10692	cp17a_squac	steroid 17-alpha-hydroxylase lyase	cypxvii |cytochrome p450 17a1 |cytochrome p450-c17 short=cytochrome p450c17	0.672	3134	12.3329	11.9107	11.6235	17.0814
g10693	wbp1_human	ww domain-binding protein 1 short=wbp-1		0.65	3707	27.0143	35.915	35.3766	43.858
g10694	mad4_mouse	max dimerization protein 4 short=max dimerizer 4	max-associated protein 4 |max-interacting transcriptional repressor mad4	0.75	343	6.82944	0	28.3211	0
g10695	co3_oncmy	complement c3 contains:	complement c3 beta chain contains: |complement c3 alpha chain contains: |c3a anaphylatoxin contains: |complement c3b alpha chain contains: |complement c3c alpha chain fragment 1 contains: |complement c3dg fragment contains: |complement c3g fragment contains: |complement c3d fragment contains: |complement c3f fragment contains: |complement c3c alpha chain fragment 2	0.542	1637	1.43097	0	1.48353	0
g10696	cc130_danre	coiled-coil domain-containing protein 130 homolog		0.676	2996	58.0543	69.3568	35.6661	54.928
g10698	alkb7_human	probable alpha-ketoglutarate-dependent dioxygenase abh7	alkylated dna repair protein alkb homolog 7 |spermatogenesis cell proliferation-related protein |spermatogenesis-associated protein 11 flags: precursor	0.7	1313	60.2128	23.6913	20.3457	42.2816
g10699	tba_torma	tubulin alpha chain	alpha t6	0.976	2223	103.795	191.986	220.677	211.381
g107	igs11_bovin	immunoglobulin superfamily member 11 short= 11 flags: precursor		0.5735	3314	33.0452	13.5165	5.86249	18.5467
g1070	lysm1_rat	and peptidoglycan-binding domain-containing protein 1		0.6267	2274	46.098	53.0757	35.2426	68.0083
g10700	wdr83_danre	wd repeat domain-containing protein 83	mitogen-activated protein kinase organizer 1 short=mapk organizer 1	0.6465	1267	50.3813	21.6053	28.7514	42.2518
g10701	cs056_bovin	upf0139 membrane protein c19orf56 homolog		0.7988	927	569.2	502.003	382.488	406.379
g10702	cac1a_rat	voltage-dependent p q-type calcium channel subunit alpha-1a	brain calcium channel i short=bi |calcium l alpha-1 isoform 4 |rat brain class a short=rba-i |voltage-gated calcium channel subunit alpha	0.94	706	0	0	0	0
g10705	unc4_danre	homeobox protein unc-4 homolog	homeobox protein	0.5825	1505	3.11296	0	0	0
g10706	zfn2b_human	an1-type zinc finger protein 2b	arsenite-inducible rna-associated protein short=airap-like protein	0.5925	1851	44.2936	22.1831	34.1123	36.4192
g10707	galr2_rat	galanin receptor type 2 short=gal2-r short=galr-2		0.6195	1575	0.743651	1.58002	1.54193	2.51772
g1071	scnm1_xenla	sodium channel modifier 1		0.62	3092	14.9626	22.5353	22.7774	23.7258
g10710	e2f3_mouse	transcription factor e2f3 short=e2f-3		0.593	5102	4.47655	11.4623	8.56795	6.99503
g10711	srfb1_xentr	serum response factor-binding protein 1	srf-dependent transcription regulation-associated protein	0.7817	2358	37.9986	78.0966	38.1068	75.6757
g10712	tmm65_mouse	transmembrane protein 65		0.87	4735	87.3181	67.272	60.0082	75.7908
g10713	rn139_mouse	e3 ubiquitin-protein ligase rnf139	ring finger protein 139 |translocation in renal carcinoma on chromosome 8 protein	0.5575	2805	45.7226	61.2154	70.9947	65.7367
g10714	tatd1_mouse	deoxyribonuclease tatdn1		0.5915	1300	55.4091	101.456	65.3837	103.711
g10715	ndub9_bovin	nadh dehydrogenase 1 beta subcomplex subunit 9	complex i-b22 short=ci-b22 |nadh-ubiquinone oxidoreductase b22 subunit	0.8386	703	507.319	562.841	590.725	659.961
g10716	mtss1_human	metastasis suppressor protein 1	metastasis suppressor ygl-1 |missing in metastasis protein	0.7125	3503	115.353	79.9202	144.201	125.652
g10718	3bp2_human	sh3 domain-binding protein 2 short=3bp-2		0.86	1355	24.2029	44.0774	73.4834	71.6992
g1072	tmod4_bovin	tropomodulin-4	skeletal muscle tropomodulin short=sk-tmod	0.7279	1600	0	0	1.51784	0
g10720	angp1_bovin	angiopoietin-1 short=ang-1 flags: precursor		0.6695	2657	2.20408	6.08788	4.57007	4.47731
g10725	t132d_human	transmembrane protein 132d	mature oligodendrocytes transmembrane protein short=mature ol transmembrane protein flags: precursor	0.5827	1723	18.3539	36.1076	23.9612	27.6175
g10726	kpct_human	protein kinase c theta type	npkc-theta	0.6015	2684	27.4921	7.88099	12.6675	3.69356
g10727	f263_human	6-phosphofructo-2-kinase fructose- -biphosphatase 3 short=6pf-2-k fru- -p2ase 3 short=pfk fbpase 3	6pf-2-k fru- -p2ase brain placenta-type isozyme |renal carcinoma antigen ny-ren-56 |ipfk-2 includes: |6-phosphofructo-2-kinase includes: |fructose- -bisphosphatase	0.721	4215	25.7036	1198.81	1385.1	892.804
g10728	spf45_mouse	splicing factor 45	45 kda-splicing factor |rna-binding motif protein 17	0.5922	1635	15.4018	8.37123	16.3388	8.48864
g10729	gdib_human	rab gdp dissociation inhibitor beta short=rab gdi beta	guanosine diphosphate dissociation inhibitor 2 short=gdi-2	0.795	3282	1042.24	808.661	906.447	789.577
g1073	mcl1_human	induced myeloid leukemia cell differentiation protein mcl-1	bcl-2-like protein 3 short=bcl2-l-3 |bcl-2-related protein eat mcl1 |mcl1 eat	0.5471	2758	537	694.769	1217.79	580.146
g10730	asb13_mouse	ankyrin repeat and socs box protein 13 short=asb-13		0.5765	3213	16.2218	36.0153	27.9663	25.9177
g10731	arhg8_mouse	neuroepithelial cell-transforming gene 1 protein	rho guanine nucleotide exchange factor 8	0.85	1544	49.6871	11.2822	14.156	14.1255
g10732	mkln1_rat	muskelin		0.5722	1818	38.333	30.7987	49.4257	44.7144
g10734	fut7_mouse	alpha-( )-fucosyltransferase	fucosyltransferase 7 |fucosyltransferase vii short=fuc-tvii short= -vii |galactoside 3-l-fucosyltransferase	0.52	974	0	0	0	0
g10735	npdc1_human	neural proliferation differentiation and control protein 1 short=npdc-1 flags: precursor		0.62	8949	250.505	277.663	467.037	479.225
g10736	nibl1_mouse	niban-like protein 1	protein fam129b	0.5257	3903	10.5031	31.2422	27.3778	26.9237
g10737	papp1_mouse	pappalysin-1	insulin-like growth factor-dependent igf-binding protein 4 protease short=igf-dependent igfbp-4 protease short=igfbp-4ase |pregnancy-associated plasma protein a short=papp-a flags: precursor	0.6833	1335	20.6175	10.2524	14.553	11.8814
g10738	astn2_mouse	astrotactin-2 flags: precursor		0.8025	694	56.5373	34.065	34.9933	17.1415
g10739	pgtb1_bovin	geranylgeranyl transferase type-1 subunit beta	geranylgeranyl transferase type i subunit beta short=ggtase-i-beta |type i protein geranyl-geranyltransferase subunit beta	0.7213	625	27.173	31.8533	7.77132	28.5509
g1074	ensa_xenla	alpha-endosulfine		0.8975	5173	167.095	162.599	186.847	191.64
g10740	fem1c_xenla	protein fem-1 homolog c short=fem1c	fem1-gamma	0.687	2604	37.1076	39.182	65.2832	55.5827
g10741	tmed7_human	transmembrane emp24 domain-containing protein 7 flags: precursor		0.5755	1814	471.987	502.097	465.894	520.268
g10742	cdo1_danre	cysteine dioxygenase type 1	cysteine dioxygenase type i short=cdo short=cdo-i	0.7367	1644	327.366	249.762	307.26	50.653
g10743	ap3s1_human	ap-3 complex subunit sigma-1	ap-3 complex subunit sigma-3a |adapter-related protein complex 3 sigma-1 subunit |clathrin-associated assembly adapter small 3 |sigma-3a-adaptin short=sigma3a-adaptin |sigma-adaptin 3a	0.6855	2102	250.743	409.034	428.633	261.279
g10744	comda_human	comm domain-containing protein 10		0.725	530	77.3467	91.5594	54.9857	59.8552
g10745	guc2c_pig	heat-stable enterotoxin receptor short=sta receptor	guanylyl cyclase c short=gc-c |intestinal guanylate cyclase flags: precursor	0.695	2100	17.2899	17.1828	4.62578	17.9387
g10746	kcd17_human	btb poz domain-containing protein kctd17		0.696	1197	82.193	46.777	22.3174	36.4407
g10747	cby1_bovin	protein chibby homolog 1	cytosolic leucine-rich protein |pigea-14 |pkd2 golgi and endoplasmic reticulum-associated 1	0.7283	1273	107.648	65.4878	74.4014	77.8752
g10748	mot4_mouse	monocarboxylate transporter 4 short=mct 4	solute carrier family 16 member 3	0.7315	732	3.20014	0	0	2.70861
g10749	hap28_rat	28 kda heat- and acid-stable phosphoprotein	pdgf-associated protein short=pap |pdgfa-associated protein 1 short=pap1	0.8167	2155	444.586	702.103	592.766	620.112
g1075	horm1_danre	horma domain-containing protein 1		0.7773	1120	5.22879	1.11095	0	0
g10750	borg5_human	cdc42 effector protein 1	binder of rho gtpases 5 |serum protein mse55	0.515	884	0	7.03772	8.24164	8.97151
g10751	end4_provi	probable endonuclease 4	endodeoxyribonuclease iv |endonuclease iv	0.641	3500	26.7714	27.7294	15.959	20.3935
g10752	plxa4_danre	plexin-a4 flags: precursor		0.7765	622	20.7134	30.0065	11.7132	15.9381
g10753	ptprm_human	receptor-type tyrosine-protein phosphatase mu short=protein-tyrosine phosphatase mu short=r-ptp-mu flags: precursor		0.6385	2979	53.8641	30.073	48.9131	33.9436
g10754	rheb_human	gtp-binding protein rheb	ras homolog enriched in brain flags: precursor	0.7325	1529	96.902	76.4953	68.2976	75.2105
g10756	crgna_danre	gamma-crystallin n-a	gamma-n-crystallin-a | 1-crystallin	0.6825	694	0	0	0	2.85692
g10757	wdr86_human	wd repeat-containing protein 86		0.4805	3000	4.09937	16.5903	33.19	11.2353
g10758	tb10a_mouse	tbc1 domain family member 10a	ebp50-pdx interactor of 64 kda short=epi64 protein	0.4865	5651	51.4015	42.4958	57.587	49.4711
g10759	sf3a1_bovin	splicing factor 3a subunit 1		0.637	2916	253.851	246.208	220.7	249.538
g1076	cats_canfa	cathepsin s flags: precursor		0.6285	2318	0.505285	0	0	0
g10760	cc157_bovin	coiled-coil domain-containing protein 157		0.53	2167	14.8636	5.16771	3.36207	8.23458
g10761	ctr4_mouse	cationic amino acid transporter 4 short=cat-4 short=cat4	solute carrier family 7 member 4	0.652	5406	249.481	332.357	326.59	330.817
g10762	dgcr6_chick	protein dgcr6	eorge syndrome critical region 6 homolog	0.788	1701	83.6607	65.1028	75.6687	72.2678
g10763	rasl1_human	-activating-like protein 1		0.582	1181	33.7193	53.7322	61.6902	144.38
g10765	dcakd_danre	dephospho- kinase domain-containing protein		0.713	1530	37.5106	50.4214	34.9201	28.5095
g10766	ccd43_danre	coiled-coil domain-containing protein 43		0.68	2195	109.655	158.155	110.639	212.271
g10767	pus3_human	trna pseudouridine synthase 3	trna pseudouridylate synthase 3 |trna-uridine isomerase 3	0.4915	2563	57.123	71.8501	61.5899	105.208
g10768	fzd2_xenla	frizzled-2 short=fz-2 short=xfz2 flags: precursor		0.815	3290	39.1603	16.2625	6.64341	21.0926
g10769	klh34_human	kelch-like protein 34		0.4745	2280	0	0	0	0
g1077	catk_bovin	cathepsin k flags: precursor		0.7115	1775	237.549	225.02	207.965	173.137
g10771	ppce_rat	prolyl endopeptidase short=pe	post-proline cleaving enzyme |rpop	0.6956	644	58.1987	54.0986	52.7943	92.362
g10772	prdm1_human	pr domain zinc finger protein 1	blimp-1 |beta-interferon gene positive regulatory domain i-binding factor |pr domain-containing protein 1 |positive regulatory domain i-binding factor 1 short=prdi-bf1 short=prdi-binding factor 1	0.546	1338	0	0.929947	0	0
g10773	prdm1_mouse	pr domain zinc finger protein 1	blimp-1 |beta-interferon gene positive regulatory domain i-binding factor |pr domain-containing protein 1	0.667	3103	1.50983	2.40593	5.47849	1.91689
g10774	grb14_bovin	growth factor receptor-bound protein 14	grb14 adapter protein	0.6694	578	0	0	0	0
g10775	ten4_danre	teneurin-4 short=ten-4	protein odd oz ten-m homolog 4 |tenascin-m4 short=ten-m4	0.6753	3219	18.0108	26.2846	38.4764	20.3259
g10779	k1632_danre	upf0493 protein kiaa1632 homolog		0.5829	3965	27.4719	23.536	26.9497	26.0027
g1078	ligo1_chick	leucine-rich repeat and immunoglobulin-like domain-containing nogo receptor-interacting protein 1 short=clingo-1 flags: precursor		0.5865	2258	0	3.30629	0	0.878079
g10780	lix1_mouse	protein limb expression 1 homolog		0.7717	2028	327.754	214.741	40.7151	182.823
g10781	riok2_mouse	serine threonine-protein kinase rio2	rio kinase 2	0.5355	1977	205.28	202.028	141.265	218.629
g10783	ablm1_mouse	actin-binding lim protein 1 short=ablim-1	actin-binding lim protein family member 1	0.5825	618	52.1187	34.2275	74.6638	44.9156
g10784	grdn_human	girdin	akt phosphorylation enhancer short=ape |coiled-coil domain-containing protein 88a |g alpha-interacting vesicle-associated protein short=giv |girders of actin filament |hook-related protein 1 short= 1	0.6857	5013	42.4061	39.9616	27.1291	28.0814
g10785	f179b_mouse	protein fam179b		0.6075	1884	0.310841	0	0	2.10478
g10786	cytf_human	cystatin-f	cystatin-7 |cystatin-like metastasis-associated protein short=cmap |leukocystatin flags: precursor	0.5156	1200	363.575	114.058	228.687	213.141
g10787	rrbp1_canfa	ribosome-binding protein 1	180 kda ribosome receptor short=rrp	0.55	3217	227.187	174.437	123.805	120.799
g10788	ct012_macfa	ankyrin repeat-containing protein c20orf12 homolog		0.5367	2253	36.6503	28.7181	22.6362	27.2809
g10789	rpc6_human	dna-directed rna polymerase iii subunit rpc6 short=rna polymerase iii subunit c6	dna-directed rna polymerase iii subunit f |rna polymerase iii 39 kda subunit short=rpc39	0.7113	3581	36.9593	50.7298	31.8741	54.8136
g1079	sem7a_human	semaphorin-7a	cdw108 |jmh blood group antigen |john-milton-hargen human blood group ag |semaphorin-k1 short=sema k1 |semaphorin-l short=sema l ame: cd_antigen=cd108 flags: precursor	0.4565	5568	180.063	389.728	179.698	130.329
g10790	rbbp9_human	hydrolase rbbp9	b5t-overexpressed gene protein short=protein bog |retinoblastoma-binding protein 10 short=rbbp-10 |retinoblastoma-binding protein 9 short=rbbp-9	0.7125	1706	232.053	99.9208	105.341	82.5158
g10792	gcyb2_human	guanylate cyclase soluble subunit beta-2 short=gcs-beta-2		0.6855	1137	0.515061	1.09434	0	0
g10793	cul3_rat	cullin-3		0.64	3110	184.349	165.636	171.013	186.795
g10794	tssp_mouse	thymus-specific serine protease	serine protease 16 flags: precursor	0.4631	1874	143.125	61.0847	63.4996	40.2042
g10795	gdn_human	glia-derived nexin short=gdn	peptidase inhibitor 7 short=pi-7 |protease nexin 1 short=pn-1 |protease nexin i |serpin e2 flags: precursor	0.6275	4541	1492.5	714.338	1998.02	2274.8
g10796	wdfy1_bovin	wd repeat and fyve domain-containing protein 1	wd40- and fyve domain-containing protein 1	0.537	7534	188.731	167.631	151.502	193.165
g10797	dhr12_bovin	dehydrogenase reductase sdr family member 12		0.5525	2360	28.2887	26.8889	33.9584	24.3637
g10798	ap1s2_human	ap-1 complex subunit sigma-2	adapter-related protein complex 1 sigma-1b subunit |adaptor protein complex ap-1 sigma-1b subunit |clathrin assembly protein complex 1 sigma-1b small chain |golgi adaptor ha1 ap1 adaptin sigma-1b subunit |sigma 1b subunit of ap-1 clathrin |sigma-adaptin 1b |sigma1b-adaptin	0.767	1534	45.0481	31.634	28.4965	18.0951
g10799	scg2_rat	secretogranin-2	chromogranin-c |secretogranin ii short= contains: |secretoneurin short=sn flags: precursor	0.5038	2444	4456.88	1703.49	5522.83	1850.47
g1080	tlr2_crigr	toll-like receptor 2 ame: cd_antigen=cd282 flags: precursor		0.4825	2869	4.28655	7.8065	3.3859	4.83755
g10800	kcne4_mouse	potassium voltage-gated channel subfamily e member 4	-related peptide 3 |minimum potassium ion channel-related peptide 3 |potassium channel subunit beta 3	0.567	1066	25.8202	10.5051	25.0599	9.29973
g10801	ita4_human	integrin alpha-4	cd49 antigen-like family member d |integrin alpha-iv |vla-4 subunit alpha ame: cd_antigen=cd49d flags: precursor	0.4705	3619	12.1365	18.9099	16.7763	29.0365
g10802	spy1_human	protein sprouty homolog 1 short=spry-1		0.6235	2428	174.867	169.114	104.023	312.758
g10803	spat5_human	spermatogenesis-associated protein 5	atpase family protein 2 homolog |spermatogenesis-associated factor protein	0.659	2486	41.4602	16.5168	19.5377	14.3559
g10804	nudt6_human	nucleoside diphosphate-linked moiety x motif 6 short=nudix motif 6	antisense basic fibroblast growth factor |protein gfg	0.591	809	21.7166	7.69017	21.0133	24.5081
g10805	otbp_danre	homeobox protein orthopedia b		0.8095	1591	12.5149	70.386	15.2642	42.3708
g10806	wdr41_human	wd repeat-containing protein 41		0.75	673	55.6909	24.0349	43.3023	53.0292
g10807	emil3_mouse	emilin-3	emilin-5 |elastin microfibril interface located protein 5 short=elastin microfibril interfacer 5 |elastin microfibril interface-located protein 3 short=elastin microfibril interfacer 3 flags: precursor	0.5827	1464	1.60007	0.84991	1.65884	0
g10808	b4gt5_mouse	beta- -galactosyltransferase 5 short=beta- - ase 5 short=beta4gal-t5 short=b4gal-t5	beta- - ii |udp-gal:beta- c beta- -galactosyltransferase 5 |udp-galactose:beta-n-acetylglucosamine beta- -galactosyltransferase 5	0.6625	2254	11.1721	14.9047	6.46461	7.0371
g10809	sl9a8_chick	sodium hydrogen exchanger 8	na(+) h(+) exchanger 8 short=nhe-8 |solute carrier family 9 member 8	0.6625	3833	213.746	116.863	76.0304	84.8326
g1081	s10a1_misfo	protein s100-a1	s-100 protein alpha chain |s-100 protein subunit alpha |s100 calcium-binding protein a1	0.727	854	104.919	727.038	258.779	253.062
g10810	pds5a_danre	sister chromatid cohesion protein pds5 homolog a		0.82	4705	157.702	46.2799	40.7767	70.3744
g10811	n4bp2_human	nedd4-binding protein 2 short=n4bp2	bcl-3-binding protein	0.6185	2474	28.6421	18.1058	31.412	17.6312
g10812	rhoh_mouse	rho-related gtp-binding protein flags: precursor		0.683	748	3.13168	0	3.24671	0
g10813	ach92_oncmy	neuronal acetylcholine receptor subunit alpha-9-ii	nicotinic acetylcholine receptor subunit alpha-9-ii short=nachr alpha-9-ii flags: precursor	0.6065	1226	1.43301	0	0	0
g10814	rbm47_mouse	rna-binding protein 47	rna-binding motif protein 47	0.7756	1008	30.7918	25.9223	21.6834	27.5375
g10815	ch004_mouse	uncharacterized protein c8orf4 homolog		0.72	1079	938.411	526.998	1069.1	1699.72
g10816	ada28_human	disintegrin and metalloproteinase domain-containing protein 28 short=adam 28	epididymial metalloproteinase- disintegrin- and cysteine-rich protein ii short=emdc ii |metalloproteinase- disintegrin- and cysteine-rich protein l short=mdc-l flags: precursor	0.5435	2154	1.08751	0.577655	3.38236	0
g10817	pp2ba_human	serine threonine-protein phosphatase 2b catalytic subunit alpha isoform	cam-prp catalytic subunit |calmodulin-dependent calcineurin a subunit alpha isoform	0.79	4976	94.1519	136.53	136.166	134.677
g10818	pp2ba_rat	serine threonine-protein phosphatase 2b catalytic subunit alpha isoform	cam-prp catalytic subunit |calmodulin-dependent calcineurin a subunit alpha isoform	0.897	3756	47.7107	71.5554	63.3644	70.2075
g10819	pp2bc_human	serine threonine-protein phosphatase 2b catalytic subunit gamma isoform	cam-prp catalytic subunit | testis-specific catalytic subunit |calmodulin-dependent calcineurin a subunit gamma isoform	0.8213	316	98.2219	110.252	38.4262	62.7438
g1082	ca066_mouse	upf0431 protein c1orf66 homolog		0.585	3228	45.3551	47.0263	20.313	44.2239
g10820	inp4b_mouse	type ii inositol- -bisphosphate 4-phosphatase	inositol polyphosphate 4-phosphatase type ii	0.63	1125	1.04111	0	0	1.7624
g10821	ubp38_human	ubiquitin carboxyl-terminal hydrolase 38	deubiquitinating enzyme 38 | |ubiquitin thiolesterase 38 |ubiquitin-specific-processing protease 38	0.608	1522	60.7942	41.6936	51.0599	54.7132
g10822	mark2_mouse	serine threonine-protein kinase mark2	elkl motif kinase 1 short=emk-1 |map microtubule affinity-regulating kinase 2	0.6664	588	32.8667	78.2958	61.9525	74.1828
g10823	mark2_rat	serine threonine-protein kinase mark2	elkl motif kinase 1 short=emk-1 |map microtubule affinity-regulating kinase 2	0.7485	2371	72.6165	167.407	161.834	132.961
g10824	acbp4_arath	acyl- -binding domain-containing protein 4 short=acyl- binding protein 4		0.451	4285	0.136669	2.90378	2.26701	0.925416
g10825	b3gn2_mouse	udp- c:betagal beta- -n-acetylglucosaminyltransferase 2 short=b -2 short=beta- -gn-t2 short=beta- -n-acetylglucosaminyltransferase 2 short=beta3gn-t2	beta- -n-acetylglucosaminyltransferase 1 short=b -1 short=beta- -gn-t1 short=beta3gn-t1 |beta- -galactosyltransferase 7 short=beta- - ase 7 short=beta3gal-t7 short=beta3 7 short=b3gal-t7 |beta-3-gx-t7 |udp-gal:beta- c beta- -galactosyltransferase 7 |udp-galactose:beta-n-acetylglucosamine beta- -galactosyltransferase 7	0.5935	1852	0.316212	0	1.31131	1.07057
g10826	eif1a_xenla	probable rna-binding protein eif1ad	eukaryotic translation initiation factor 1a domain-containing protein	0.7093	1192	91.3811	88.7272	52.9714	126.414
g10827	baf_danre	barrier-to-autointegration factor		0.8117	1197	285.229	384.611	227.232	318.028
g10828	catf_mouse	cathepsin f flags: precursor		0.5555	2602	930.653	655.608	660.801	541.776
g10829	cyt_cotja	cystatin	egg-white cystatin	0.544	1445	270.725	278.131	268.904	185.235
g1083	i20l2_bovin	interferon-stimulated 20 kda exonuclease-like 2		0.6845	2340	42.5454	84.0147	35.2864	90.6621
g10830	gbg3_bovin	guanine nucleotide-binding protein g g g subunit gamma-3 flags: precursor		0.7625	1199	791.253	668.315	609.666	686.257
g10831	bscl2_human	seipin	bernardinelli-seip congenital lipodystrophy type 2 protein	0.634	3342	232.708	83.0257	61.0404	68.8191
g10833	hmgt_oncmy	high mobility group-t protein short=hmg-t	hmg-t1 short=hmg-1	0.8695	1619	973.027	1366.47	1473.02	1420.59
g10834	wdr49_human	wd repeat-containing protein 49		0.4479	1760	174.689	221.282	86.9306	114.907
g10835	hs105_bovin	heat shock protein 105 kda	heat shock 110 kda protein	0.6705	3373	107.298	113.987	89.9991	65.2476
g10838	zmym2_human	zinc finger mym-type protein 2	fused in myeloproliferative disorders protein |rearranged in atypical myeloproliferative disorder protein |zinc finger protein 198	0.5806	5620	115.145	92.7667	81.2393	100.899
g10839	pspc1_human	paraspeckle component 1	paraspeckle protein 1	0.707	1941	58.5323	78.2075	83.8289	58.2247
g1084	pgcb_felca	brevican core protein	brain-enriched hyaluronan-binding protein short=behab flags: precursor	0.699	2766	4.02273	11.6959	0.877996	3.58406
g10840	mpp8_human	m-phase phosphoprotein 8	two hybrid-associated protein 3 with short=twa3	0.5955	4586	143.405	119.109	141.921	91.2234
g10841	cenpj_human	centromere protein j short=cenp-j	centrosomal -associated protein |lag-3-associated protein |lyst-interacting protein 1	0.86	1478	1.58491	1.68372	3.28625	1.34148
g10842	rnf17_human	ring finger protein 17	tudor domain-containing protein 4	0.66	573	1.02203	6.5145	0	0
g10843	k2026_human	uncharacterized protein kiaa2026		0.496	1544	15.1716	31.4291	45.6137	48.7971
g10844	uhrf2_human	e3 ubiquitin-protein ligase uhrf2	np95 icbp90-like ring finger protein short=np95-like ring finger protein |nuclear protein 97 |nuclear zinc finger protein np97 |ring finger protein 107 |ubiquitin-like phd and ring finger domain-containing protein 2 |ubiquitin-like-containing phd and ring finger domains protein 2	0.611	2491	127.892	119.382	137.464	109.045
g10845	uhrf2_mouse	e3 ubiquitin-protein ligase uhrf2	nirf |np95-like ring finger protein |nuclear protein 97 |nuclear zinc finger protein np97 |ubiquitin-like phd and ring finger domain-containing protein 2 |ubiquitin-like-containing phd and ring finger domains protein 2	0.5768	2694	424.545	178.742	221.759	179.577
g10846	gcsp_mouse	glycine dehydrogenase mitochondrial	glycine cleavage system p protein |glycine decarboxylase flags: precursor	0.7035	2928	0.600026	4.67451	8.29418	2.03146
g10847	oaz2_danre	ornithine decarboxylase antizyme 2	odc long form short=odc-az-l	0.6353	1696	2674.33	2257.44	2096.33	2121.82
g10848	sg223_mouse	tyrosine-protein kinase 223	sugen kinase 223	0.594	3254	3.95936	5.35334	7.46324	7.92106
g1085	hpln2_rat	hyaluronan and proteoglycan link protein 2	brain link protein 1 flags: precursor	0.49	1636	0	0	0	0
g10851	ncam1_chick	neural cell adhesion molecule 1 short=n-cam-1 short=ncam-1 flags: precursor		0.6139	2567	75.2849	90.1574	93.66	88.8239
g10852	ncam1_rat	neural cell adhesion molecule 1 short=n-cam-1 short=ncam-1 ame: cd_antigen=cd56 flags: precursor		0.8367	4121	46.4691	110.508	86.6282	78.4229
g10853	zb16a_danre	zinc finger and btb domain-containing protein 16-a	promyelocytic leukemia zinc finger protein-a |zinc finger protein plzf-a	0.715	425	5.51176	35.1323	102.856	93.3037
g10854	pdpfb_danre	pancreatic progenitor cell differentiation and proliferation factor b	exocrine differentiation and proliferation factor b	0.6856	1053	12723.6	6548.66	9912.49	6358.58
g10855	tpd54_human	tumor protein d54 short=hd54	tumor protein d52-like 2	0.6408	2074	151.065	123.587	155.735	147.221
g10856	csp_xenla	cysteine string protein short=csp	xcsp	0.629	4488	138.838	171.614	203.46	152.414
g10857	ct011_danre	protein c20orf11 homolog		0.6565	1554	160.915	154.533	159.402	136.518
g10858	s17a9_mouse	solute carrier family 17 member 9		0.513	4077	87.7647	79.9604	68.5018	77.324
g10859	bhe23_human	class e basic helix-loop-helix protein 23 short=bhlhe23	class b basic helix-loop-helix protein 4 short=bhlhb4	0.7095	908	0	1.37034	0	0
g1086	rhbg_tetng	ammonium transporter rh type b	rhesus blood group family type b glycoprotein short=rh family type b glycoprotein short=rh type b glycoprotein	0.852	1289	0	0	0	0
g10861	fmod_chick	fibromodulin short=fm	keratan sulfate proteoglycan fibromodulin short=kspg fibromodulin flags: precursor	0.6295	2041	4.59089	0	0	0.971437
g10862	il10_chick	interleukin-10 short=il-10 flags: precursor		0.5805	1395	0.839606	1.7839	1.74089	9.94905
g10863	mapk2_human	map kinase-activated protein kinase 2 short=mapk-activated protein kinase 2 short=mapkap kinase 2 short=mapkapk-2 short=mk2		0.694	3356	94.405	128.654	91.9023	120.522
g10864	egr3_mouse	early growth response protein 3 short=egr-3		0.5705	1918	16.4879	14.2721	11.3956	12.4048
g10865	rab7a_canfa	ras-related protein rab-7a		0.801	2619	166.363	156.781	185.455	146.11
g10866	wipi4_danre	wd repeat domain phosphoinositide-interacting protein 4 short=wipi-4	wd repeat-containing protein 45	0.656	989	304.951	179.909	184.166	200.476
g10867	hen2_human	helix-loop-helix protein 2 short=hen-2	class a basic helix-loop-helix protein 34 short=bhlha34 |nescient helix loop helix 2 short=nscl-2	0.945	928	1.89318	4.02242	0	2.13653
g10868	f16a2_danre	fts and hook-interacting protein homolog short=fhip	protein fam160a2	0.67	5065	16.3027	18.9158	15.3432	18.0068
g10869	hemo_danre	hemopexin flags: precursor		0.5113	1019	21.2641	0	0	3.89147
g1087	vtm2a_mouse	v-set and transmembrane domain-containing protein 2a flags: precursor		0.6629	755	0	1.64804	0	0
g10870	rab32_human	ras-related protein rab-32		0.646	940	3.11503	3.97107	0	2.10926
g10871	if4g1_mouse	eukaryotic translation initiation factor 4 gamma 1 short=eif-4-gamma 1 short=eif-4g 1 short=eif-4g1		0.486	1395	7.13665	1.7839	3.48177	1.42129
g10872	tatd3_bovin	deoxyribonuclease tatdn3		0.589	1718	55.5628	28.9702	18.3766	30.006
g10873	fuco2_human	plasma alpha-l-fucosidase	alpha-l-fucoside fucohydrolase 2 short=alpha-l-fucosidase 2 flags: precursor	0.6687	2408	144.704	105.411	74.6311	98.8058
g10874	nrp1a_danre	neuropilin-1a short=znrp1 flags: precursor		0.6365	4444	123.872	178.353	208.754	133.4
g10875	itb1_chick	integrin beta-1	csat antigen |jg22 antigen |rgd-receptor flags: precursor	0.7465	3742	110.176	152.624	207.029	128.754
g10876	epc1_human	enhancer of polycomb homolog 1		0.5594	3814	49.5954	56.7653	55.3966	69.6597
g10877	tmtc2_human	transmembrane and tpr repeat-containing protein 2		0.7675	1001	41.5378	32.3187	24.2611	15.8458
g10878	ctds2_human	carboxy-terminal domain rna polymerase ii polypeptide a small phosphatase 2	nuclear lim interactor-interacting factor 2 short=nli-interacting factor 2 |protein os-4 |small c-terminal domain phosphatase 2 |small ctd phosphatase 2 short=scp2	0.4571	514	15.9509	14.5245	14.1743	19.287
g10879	hig1a_rat	hig1 domain family member 1a	hypoxia-inducible gene 1 protein	0.6382	1048	697.944	814.474	1084.5	957.298
g1088	ileu_horse	leukocyte elastase inhibitor short=lei	serpin b1	0.6455	2637	12.6586	22.6488	13.8142	18.0451
g10880	nram2_mouse	natural resistance-associated macrophage protein 2 short=nramp 2	divalent cation transporter 1 |divalent metal transporter 1 short=dmt-1	0.699	5431	20.272	22.6814	16.9922	22.2694
g10881	f119b_xentr	protein fam119b		0.562	1598	27.1191	43.6039	9.11841	40.9444
g10882	cp27b_human	25-hydroxyvitamin d-1 alpha mitochondrial	25-ohd-1 alpha-hydroxylase |25-hydroxyvitamin d 1-alpha-hydroxylase short=vd3 1a hydroxylase |calcidiol 1-monooxygenase |cytochrome p450 subfamily xxviib polypeptide 1 |cytochrome p450c1 alpha |cytochrome p450vd1-alpha |cytochrome p450 27b1 flags: precursor	0.571	1495	0.783445	0	0	1.32622
g10883	fxi2a_xenla	forkhead box protein i2-a	oxi2-a	0.6605	2311	10.1363	24.2285	10.5086	28.3121
g10884	dock1_human	dedicator of cytokinesis protein 1	180 kda protein downstream of crk short=dock180	0.6882	1943	80.7758	55.0731	39.9965	42.8582
g10885	int1_mouse	integrator complex subunit 1 short=int1		0.8033	803	38.6527	48.0353	48.3893	86.4192
g10886	t184b_bovin	transmembrane protein 184b		0.642	2998	25.7847	38.183	42.9328	61.5048
g10887	psmg3_bovin	proteasome assembly chaperone 3		0.74	2553	36.4725	83.3412	84.6611	108.726
g10888	ada17_human	disintegrin and metalloproteinase domain-containing protein 17 short=adam 17	snake venom-like protease |tnf-alpha convertase |tnf-alpha-converting enzyme ame: cd_antigen=cd156b flags: precursor	0.5886	967	59.9554	96.5048	110.502	100.468
g10889	1433z_chick	14-3-3 protein zeta		0.8965	2185	736.52	700.435	906.95	715.044
g1089	ileu_horse	leukocyte elastase inhibitor short=lei	serpin b1	0.6955	1624	191.482	38.3088	68.7886	54.9394
g10890	grhl2_mouse	grainyhead-like protein 2 homolog	brother of mammalian grainyhead |transcription factor cp2-like 3	0.6775	2376	10.1055	21.471	5.11056	17.5239
g10892	zdh14_human	probable palmitoyltransferase zdhhc14	new1 domain-containing protein short=new1cp |zinc finger dhhc domain-containing protein 14 short=dhhc-14	0.744	600	46.85	29.0329	48.5707	52.8721
g10893	fox1a_human	fox-1 homolog a	ataxin-2-binding protein 1 |hexaribonucleotide-binding protein 1	0.737	3111	27.4835	24.3974	33.567	23.5808
g10894	astn2_human	astrotactin-2 flags: precursor		0.69	1375	20.8695	30.7674	40.6228	33.1652
g10896	kcd15_danre	btb poz domain-containing protein kctd15		0.728	1301	14.8544	6.69476	5.60001	10.6679
g10897	chst8_mouse	carbohydrate sulfotransferase 8	c-4-o-sulfotransferase 1 short= c-4-st1 short= c4st-1 |n-acetylgalactosamine-4-o-sulfotransferase 1	0.645	2469	38.425	12.095	35.41	24.0912
g10899	hn1l_mouse	hematological and neurological expressed 1-like protein short=hn1-like protein		0.5871	1459	170.991	142.421	183.097	114.152
g1090	ileu_horse	leukocyte elastase inhibitor short=lei	serpin b1	0.7	1496	12.1353	12.476	12.9868	19.88
g10900	crml_mouse	protein cramped-like	hematological and neurological expressed 1-like protein	0.49	887	17.166	14.0278	10.9517	22.3529
g10901	crml_mouse	protein cramped-like	hematological and neurological expressed 1-like protein	0.76	1678	34.5512	20.7625	11.5782	23.6317
g10902	drs7b_danre	dehydrogenase reductase sdr family member 7b		0.697	2229	105.355	86.5239	84.9824	89.8399
g10904	mp2k3_mouse	dual specificity mitogen-activated protein kinase kinase 3 short=map kinase kinase 3 short=mapkk 3	mapk erk kinase 3 short=mek 3	0.7605	1112	46.8711	23.4979	13.1036	12.481
g10906	arhg7_human	rho guanine nucleotide exchange factor 7	beta-pix |cool-1 |pak-interacting exchange factor beta |p85	0.549	4116	56.3429	51.6934	30.6812	65.9938
g10908	ssbp3_rat	single-stranded dna-binding protein 3	sequence-specific single-stranded-dna-binding protein	0.814	2526	159.041	233.978	224.01	178.176
g10909	rm37_rat	39s ribosomal protein mitochondrial short=l37mt short=mrp-l37 flags: precursor		0.712	1680	104.227	99.9859	65.0501	119.198
g1091	ileu_horse	leukocyte elastase inhibitor short=lei	serpin b1	0.7145	1658	422.088	296.433	272.441	252.322
g10910	nb5r5_mouse	nadh-cytochrome b5 reductase-like		0.54	1529	15.3205	9.76535	3.17663	9.07712
g10911	cdcp2_human	cub domain-containing protein 2 flags: precursor		0.5115	2316	7.33295	4.83524	1.04859	0
g10912	ca083_human	uncharacterized protein c1orf83		0.7175	1438	388.109	184.304	194.215	187.516
g10913	tmm59_pig	transmembrane protein 59 flags: precursor		0.675	1636	1583.98	1193.31	1564.6	969.537
g10914	lrc42_danre	leucine-rich repeat-containing protein 42		0.6257	1883	46.0289	23.7885	27.0841	35.8003
g10915	yipf1_rat	protein yipf1	yip1 family member 1	0.7122	1791	272.703	172.294	147.8	171.591
g10917	vato_bovin	v-type proton atpase 21 kda proteolipid subunit short=v-atpase 21 kda proteolipid subunit	vacuolar proton pump 21 kda proteolipid subunit	0.631	3296	168.794	212.16	223.254	268.892
g10919	ptprm_mouse	receptor-type tyrosine-protein phosphatase mu short=protein-tyrosine phosphatase mu short=r-ptp-mu flags: precursor		0.584	835	34.366	31.293	55.2601	35.6174
g1092	pigm_xentr	gpi mannosyltransferase 1	gpi mannosyltransferase i short=gpi-mt-i |phosphatidylinositol-glycan biosynthesis class m protein short=pig-m	0.631	2037	20.6996	18.325	14.3065	24.3336
g10921	ptprm_human	receptor-type tyrosine-protein phosphatase mu short=protein-tyrosine phosphatase mu short=r-ptp-mu flags: precursor		0.507	1875	9.37	13.9358	29.7901	10.5744
g10922	kank1_human	kn motif and ankyrin repeat domain-containing protein 1	ankyrin repeat domain-containing protein 15 |kidney ankyrin repeat-containing protein	0.6175	1026	270.552	138.252	179.892	202.908
g10923	kank1_human	kn motif and ankyrin repeat domain-containing protein 1	ankyrin repeat domain-containing protein 15 |kidney ankyrin repeat-containing protein	0.6517	2699	326.77	397.392	490.386	489.248
g10927	f16p1_pig	fructose- -bisphosphatase 1 short=fbpase 1	d-fructose- -bisphosphate 1-phosphohydrolase 1	0.8305	1483	128.735	94.8094	106.443	32.0869
g10928	f16p2_rat	fructose- -bisphosphatase isozyme 2 short=fbpase 2	d-fructose- -bisphosphate 1-phosphohydrolase 2	0.8145	1384	0	1.79808	1.75472	0
g10929	catl1_chick	cathepsin l1 contains:	cathepsin l1 heavy chain contains: |cathepsin l1 light chain	0.7965	1019	682.75	665.482	741.192	679.061
g1093	exoc3_human	exocyst complex component 3	exocyst complex component sec6	0.5611	2930	187.48	126.55	106.093	146.165
g10930	catl2_human	cathepsin l2	cathepsin u |cathepsin v flags: precursor	0.634	805	301.179	332.32	591.296	423.633
g10931	dapk1_human	death-associated protein kinase 1 short=dap kinase 1		0.5788	4283	26.2526	55.1975	40.8253	64.3464
g10932	ligo1_chick	leucine-rich repeat and immunoglobulin-like domain-containing nogo receptor-interacting protein 1 short=clingo-1 flags: precursor		0.781	7111	74.6134	48.8189	51.5693	40.1504
g10933	zbt34_human	zinc finger and btb domain-containing protein 34		0.661	600	0.976042	0	20.2378	3.30451
g10935	rgps1_human	ras-specific guanine nucleotide-releasing factor 1	ral gef with ph domain and sh3-binding motif 1 |ral guanine nucleotide exchange factor 2 short= 2 | exchange factor 1	0.7025	518	45.222	36.031	70.3244	45.9313
g10937	bmper_mouse	bmp-binding endothelial regulator protein	bone morphogenetic protein-binding endothelial cell precursor-derived regulator |protein crossveinless-2 short=mcv2 flags: precursor	0.471	1922	0	0.647382	1.26355	0
g10939	herp2_bovin	homocysteine-responsive endoplasmic reticulum-resident ubiquitin-like domain member 2 protein		0.607	2351	85.9381	89.9727	89.8693	130.718
g1094	ahrr_mouse	aryl hydrocarbon receptor repressor short= repressor short=		0.66	2021	2.02839	3.07835	1.20165	0.981051
g10940	tbx20_danre	t-box transcription factor tbx20 short=t-box protein 20	h15-related t-box transcription factor hrt	0.807	2877	163.861	171.698	101.295	348.713
g10941	tbx20_mouse	t-box transcription factor tbx20 short=t-box protein 20		0.8065	2685	78.3014	96.8537	53.3645	253.284
g10942	tbx20_xenla	t-box transcription factor tbx20 short=t-box protein 20		0.962	3414	458.688	373.572	243.992	730.011
g10943	d19l1_human	protein dpy-19 homolog 1	dpy-19-like protein 1	0.5579	2793	31.2417	45.4405	53.04	44.7226
g10944	d19l1_human	protein dpy-19 homolog 1	dpy-19-like protein 1	0.5508	4194	61.5786	75.3563	74.6975	86.0401
g10945	s4a7_mouse	sodium bicarbonate cotransporter 3	solute carrier family 4 member 7	0.759	1269	47.0715	58.8307	88.0321	84.3704
g10946	ubr5_mouse	e3 ubiquitin-protein ligase ubr5	e3 ubiquitin-protein hect domain-containing 1 |hyperplastic discs protein homolog	0.5635	1110	94.9662	159.177	161.902	144.684
g10947	rir2_mouse	ribonucleoside-diphosphate reductase subunit m2	ribonucleotide reductase small chain |ribonucleotide reductase small subunit	0.8705	1901	140.168	238.905	189.071	285.776
g10948	lyric_human	protein lyric	3d3 lyric |astrocyte elevated gene-1 protein short=aeg-1 |lysine-rich ceacam1 co-isolated protein |metadherin |metastasis adhesion protein	0.58	3592	184.883	216.154	206.209	261.637
g10949	lap4b_rat	lysosomal-associated transmembrane protein 4b		0.7467	2187	19.2798	36.981	52.1908	41.7029
g10951	rl30_ictpu	60s ribosomal protein l30		0.8675	514	13166.3	10619.9	12265.5	10322.4
g10953	uk114_bovin	ribonuclease uk114		0.718	1107	28.038	14.612	21.938	26.8659
g10954	kcns2_human	potassium voltage-gated channel subfamily s member 2	delayed-rectifier k(+) channel alpha subunit 2 |voltage-gated potassium channel subunit	0.712	1734	1.35092	1.43514	1.40054	1.14343
g10955	stk3_human	serine threonine-protein kinase 3	mammalian ste20-like protein kinase 2 short=mst-2 |ste20-like kinase mst2 |serine threonine-protein kinase krs-1	0.837	1505	24.5145	9.09432	1.61365	9.22188
g10956	kdis_danre	kinase d-interacting substrate of 220 kda	ankyrin repeat-rich membrane-spanning protein	0.565	1301	125.137	221.883	214.667	160.018
g10957	mboa2_chick	membrane-bound o-acyltransferase domain-containing protein 2 short=o-acyltransferase domain-containing protein 2		0.511	3605	99.5806	50.392	30.3146	41.799
g10958	e2f3_human	transcription factor e2f3 short=e2f-3		0.7012	2045	34.6507	36.5067	20.1883	16.4821
g10959	asap2_human	arf-gap with sh3 ank repeat and ph domain-containing protein 2	development and differentiation-enhancing factor 2 |paxillin-associated protein with arf gap activity 3 short=pag3 |pyk2 c-terminus-associated protein short=pap	0.562	3706	16.7502	16.4515	9.82948	14.445
g1096	anks6_human	ankyrin repeat and sam domain-containing protein 6	ankyrin repeat domain-containing protein 14 | ystin |sterile alpha motif domain-containing protein 6 short=sam domain-containing protein 6	0.513	2829	23.1849	16.7134	16.3104	9.11104
g10960	itbp1_mouse	integrin beta-1-binding protein 1	bodenin	0.83	1459	97.1359	46.9053	33.2904	61.1526
g10961	cpsf3_bovin	cleavage and polyadenylation specificity factor subunit 3	cleavage and polyadenylation specificity factor 73 kda subunit short=cpsf 73 kda subunit |mrna 3 -end-processing endonuclease cpsf-73	0.608	2804	233.707	133.124	121.254	181.017
g10962	ada17_human	disintegrin and metalloproteinase domain-containing protein 17 short=adam 17	snake venom-like protease |tnf-alpha convertase |tnf-alpha-converting enzyme ame: cd_antigen=cd156b flags: precursor	0.48	4624	57.6253	118.13	100.839	95.6191
g10963	143b1_oncmy	14-3-3 protein beta alpha-1 short=protein 14-3-3b1		0.976	1524	967.972	1622.29	1735.35	1474.02
g10965	rcan1_human	calcipressin-1	adapt78 |down syndrome critical region protein 1 |myocyte-enriched calcineurin-interacting protein 1 short=mcip1 |regulator of calcineurin 1	0.665	2549	43.6519	39.5393	36.2042	65.3382
g10967	ca161_xenla	uncharacterized protein c1orf161 homolog		0.55	874	0	0	0	0
g10968	at1a1_catco	sodium potassium-transporting atpase subunit alpha-1 short=na(+) k(+) atpase alpha-1 subunit	sodium pump subunit alpha-1 flags: precursor	0.9035	3202	1233.98	1854.75	1868.05	1383.93
g10969	amol2_human	angiomotin-like protein 2	leman coiled-coil protein short=lccp	0.5417	4499	6.11789	9.12667	11.3357	8.37327
g1097	pdia4_human	protein disulfide-isomerase a4	endoplasmic reticulum resident protein 70 short=er protein 70 short=erp70 |endoplasmic reticulum resident protein 72 short=er protein 72 short=erp-72 short=erp72 flags: precursor	0.631	9437	23.7055	36.918	27.5356	25.6321
g10971	sp130_chick	histone deacetylase complex subunit sap130	130 kda sin3-associated polypeptide |sin3-associated polypeptide p130	0.662	1697	49.6936	25.6626	22.8972	31.5457
g10972	sp130_chick	histone deacetylase complex subunit sap130	130 kda sin3-associated polypeptide |sin3-associated polypeptide p130	0.844	1587	38.3774	27.4413	32.1356	32.4829
g10973	myo7b_human	myosin-viib		0.59	5562	0.315871	0	0	0.356473
g10974	gpr17_human	uracil nucleotide cysteinyl leukotriene receptor short=udp receptor	g-protein coupled receptor 17 |p2y-like receptor |r12	0.633	1016	4.03482	0	11.9515	0
g10976	cd9_mouse	cd9 antigen ame: cd_antigen=cd9		0.48	1852	848.713	786.066	584.842	441.077
g10977	sept3_danre	neuronal-specific septin-3		0.6495	2472	42.4057	47.3144	26.5253	24.864
g10978	wbp2_rat	ww domain-binding protein 2 short=wbp-2		0.695	1946	804.106	866.385	932.229	722.372
g10979	hebp1_chick	heme-binding protein 1		0.6886	502	4.66633	4.95725	9.67545	3.94961
g1098	ezh2_danre	histone-lysine n-methyltransferase ezh2	enhancer of zeste homolog 2	0.6305	2880	21.1476	33.2669	23.6108	26.1607
g10980	cg055_xentr	upf0562 protein c7orf55 homolog		0.69	1472	170.675	82.8386	47.8448	71.3881
g10982	mcaf1_danre	activating transcription factor 7-interacting protein 1	mbd1-containing chromatin-associated factor 1	0.6525	1365	72.935	44.6661	40.9204	36.3132
g10983	mcaf1_danre	activating transcription factor 7-interacting protein 1	mbd1-containing chromatin-associated factor 1	0.732	1635	84.8887	39.5731	46.0457	43.6559
g10984	nmde2_rat	glutamate receptor subunit epsilon-2	n-methyl d-aspartate receptor subtype 2b short=nmdar2b short=nr2b flags: precursor	0.725	617	2.84745	10.0832	3.93604	0
g10985	sorc2_human	vps10 domain-containing receptor 2 flags: precursor		0.754	873	44.274	86.942	130.746	95.3878
g10986	grpe1_rat	protein homolog mitochondrial	mt- #1 flags: precursor	0.6715	3391	122.271	169.156	116.736	175.993
g10987	tad2b_ponab	transcriptional adapter 2-beta		0.875	1393	10.5101	13.3984	12.2037	15.6567
g10988	ccd96_mouse	coiled-coil domain-containing protein 96		0.59	2025	22.2682	17.8192	9.59422	22.5196
g10989	tbc14_human	tbc1 domain family member 14		0.636	4442	182.068	167.789	165.11	147.297
g1099	cul1_human	cullin-1 short=cul-1		0.7015	1113	173.635	181.107	152.738	201.299
g10992	k0232_human	uncharacterized protein kiaa0232		0.74	7803	90.2867	156.59	198.565	175.326
g10993	s100p_human	protein s100-p	protein s100-e |s100 calcium-binding protein p	0.637	512	0	0	0	3.87247
g10994	m4a15_human	membrane-spanning 4-domains subfamily a member 15		0.4892	885	0	0	0	0
g10995	an34c_mouse	ankyrin repeat domain-containing protein 34c		0.5505	1901	1.84837	5.89081	1.2775	1.04298
g10996	rpc7l_bovin	dna-directed rna polymerase iii subunit rpc7-like short=rna polymerase iii subunit c7-like	dna-directed rna polymerase iii subunit g-like	0.756	2555	67.6162	46.2644	36.1191	28.7123
g10997	txnip_pig	thioredoxin-interacting protein		0.61	2808	78.2085	53.617	115.892	153.222
g10998	rgmc_mouse	hemojuvelin	hemochromatosis type 2 protein homolog |rgm domain family member c flags: precursor	0.5989	2140	1.09463	0	0	0
g10999	tsp3a_danre	thrombospondin-3a short=thbs3a flags: precursor		0.788	5504	16.0664	21.4763	9.70709	20.5331
g1100	ub2v2_danre	ubiquitin-conjugating enzyme e2 variant 2		0.778	2589	216.923	248.469	262.646	272.631
g11000	nud17_danre	nucleoside diphosphate-linked moiety x motif 17 short=nudix motif 17		0.6583	2046	86.7274	53.5169	52.2266	41.6697
g11001	aka7g_human	a-kinase anchor protein 7 isoform gamma short=akap-7 isoform gamma	a-kinase anchor protein 18 kda short=akap 18 |protein kinase a-anchoring protein 7 isoform gamma	0.76	1838	7.6469	10.8315	17.1768	7.5511
g11004	med23_danre	mediator of rna polymerase ii transcription subunit 23	cofactor required for sp1 transcriptional activation subunit 3 short=crsp complex subunit 3 |mediator complex subunit 23	0.8386	1183	8.91061	14.7251	22.5815	8.37998
g11005	med23_xenla	mediator of rna polymerase ii transcription subunit 23	mediator complex subunit 23	0.7322	2859	80.7052	42.2155	26.3325	47.8512
g11006	i20ra_human	interleukin-20 receptor subunit alpha short=il-20 receptor subunit alpha short=il-20r-alpha short=il-20ra	cytokine receptor class-ii member 8 |cytokine receptor family 2 member 8 short=crf2-8 |il-20r1 | 7 flags: precursor	0.4361	1539	4.9468	2.42548	4.73399	1.28831
g11007	s35d3_human	solute carrier family 35 member d3	fringe connection-like protein 1	0.5275	983	4.17027	0	0	2.01699
g11008	pex7_human	peroxisomal targeting signal 2 receptor short=pts2 receptor	peroxin-7	0.5515	1781	49.3227	27.9454	47.7253	34.5108
g11009	hey2_mouse	hairy enhancer-of-split related with yrpw motif protein 2	hes-related repressor protein 2 |hairy and enhancer of split-related protein 2 short=hesr-2 |hairy-related transcription factor 2 short=hrt-2 short=mhrt2 |protein gridlock homolog	0.8145	1552	9.43339	8.0172	9.38867	2.55503
g1101	mcm4a_xenla	dna replication licensing factor mcm4-a	cdc21 homolog-a |minichromosome maintenance protein 4-a short=xmcm4-a |p1-cdc21-a |p98	0.648	2991	8.02762	23.2962	15.427	9.94335
g11010	calrl_pig	calcitonin gene-related peptide type 1 receptor short=cgrp type 1 receptor	calcitonin receptor-like receptor flags: precursor	0.611	4358	23.2476	42.5415	42.3517	31.392
g11011	gulp1_danre	ptb domain-containing engulfment adapter protein 1	cell death protein 6 homolog |ptb domain adapter protein ced-6	0.4853	1000	9.37	1.24427	2.42854	1.9827
g11012	t106c_human	transmembrane protein 106c	endoplasmic reticulum membrane protein overexpressed in cancer	0.7054	3869	110.798	105.485	109.846	100.442
g11013	tenc1_human	tensin-like c1 domain-containing phosphatase	c1 domain-containing phosphatase and tensin homolog short=c1-ten |tensin-2	0.5825	3709	60.7888	122.112	104.763	127.227
g11014	cx04a_human	protein cxorf40a	endothelial-overexpressed lipopolysaccharide-associated factor 1	0.77	1940	42.2616	35.2757	43.8138	52.1226
g11015	t185l_danre	transmembrane protein 185-like		0.9233	2806	149.224	125.048	120.302	142.025
g11016	anr46_danre	ankyrin repeat domain-containing protein 46		0.6365	2127	269.272	263.244	158.706	211.6
g11017	atg4a_bovin	cysteine protease atg4a	autophagy-related cysteine endopeptidase 2a short=autophagin-2a |autophagy-related protein 4 homolog a |baut2a	0.6295	1673	28.7037	19.3371	26.1289	30.8131
g11018	co4a6_human	collagen alpha-6 chain flags: precursor		0.8025	1913	0	0	0	0
g11019	i20rb_human	interleukin-20 receptor subunit beta short=il-20 receptor subunit beta short=il-20r-beta short=il-20rb	il-20r2 flags: precursor	0.4389	2762	223.903	226.149	127.494	241.916
g1102	cebpd_human	ccaat enhancer-binding protein delta short=c ebp delta	nuclear factor nf-il6-beta short=nf-il6-beta	0.6665	1632	528.211	1014.78	2694.9	807.903
g11020	pde9a_human	high affinity cgmp-specific 3 -cyclic phosphodiesterase 9a		0.5975	3373	18.7511	20.289	13.6799	14.1076
g11021	pknx1_mouse	homeobox protein pknox1	pbx knotted homeobox 1	0.709	2684	31.2013	28.7424	29.8591	47.2776
g11022	pdxk_pig	pyridoxal kinase	pyridoxine kinase	0.6555	2309	152.683	202.079	152.507	94.4553
g11023	hip1r_human	huntingtin-interacting protein 1-related protein short=hip1-related protein	huntingtin-interacting protein 12 short=hip-12	0.7125	585	31.0331	65.9356	37.3621	81.3417
g11024	hip1r_mouse	huntingtin-interacting protein 1-related protein short=hip1-related protein		0.762	766	25.2293	50.3555	38.045	28.4722
g11025	ccd62_human	coiled-coil domain-containing protein 62	protein tsp-ny |protein aaa	0.7	2486	20.0234	11.0112	6.8382	21.5338
g11027	denr_danre	density-regulated protein short=drp		0.682	1028	613.539	372.797	344.909	410.813
g11028	g109a_human	g-protein coupled receptor 109a	g-protein coupled receptor hm74a |niacin receptor 1 |nicotinic acid receptor	0.5065	1607	0	0	0	0
g11029	g109a_mouse	g-protein coupled receptor 109a	g-protein coupled receptor 109 |g-protein coupled receptor hm74 |niacin receptor 1 |nicotinic acid receptor |protein puma-g	0.5145	1272	0	0	0	0
g1103	k0146_human	uncharacterized protein kiaa0146		0.52	1800	7.48298	6.22134	2.69837	3.30451
g11030	pa2g3_human	group 3 secretory phospholipase a2	group iii secretory phospholipase a2 short=giii spla2 short=spla2-iii |phosphatidylcholine 2-acylhydrolase 3 flags: precursor	0.765	1189	0.492536	2.09297	0	0
g11031	int1_mouse	integrator complex subunit 1 short=int1		0.63	2195	84.8422	40.8143	37.6174	91.2314
g11032	il4ra_pig	interleukin-4 receptor subunit alpha short=il-4 receptor subunit alpha short=il-4r subunit alpha short=il-4r-alpha short=il-4ra ame: cd_antigen=cd124 flags: precursor		0.738	2703	6.93304	1.84132	2.69538	5.86816
g11033	milk2_human	mical-like protein 2		0.6715	1787	3.60485	2.08887	12.231	0
g11034	milk2_human	mical-like protein 2		0.6064	2190	3.2089	6.24975	17.7427	6.33741
g11036	ctna2_danre	catenin alpha-2	alpha n-catenin	0.745	2284	271.018	269.664	237.112	220.493
g11037	snta1_rabit	alpha-1-syntrophin	59 kda dystrophin-associated protein a1 acidic component 1 |59-1 dap |syntrophin-1	0.64	2490	4.70381	15.4909	13.6544	7.1664
g11038	lat1_human	large neutral amino acids transporter small subunit 1	4f2 light chain short=4f2 lc short=4f2lc |cd98 light chain |integral membrane protein e16 |l-type amino acid transporter 1 short=hlat1 |solute carrier family 7 member 5 |y+ system cationic amino acid transporter	0.7185	5062	340.014	775.763	873.16	495.088
g11039	tox2_rat	tox high mobility group box family member 2	granulosa cell hmg box protein 1 short=gcx-1	0.82	2357	137.399	127.225	123.642	127.862
g1104	k0146_human	uncharacterized protein kiaa0146		0.43	5179	1.24385	0.961011	0.46892	0.76567
g11041	si1l1_mouse	signal-induced proliferation-associated 1-like protein 1 short=sipa1-like protein 1		0.6945	2310	24.5912	28.5482	37.8473	23.1745
g11042	insm1_mouse	insulinoma-associated protein 1	zinc finger protein ia-1	0.4115	1275	7.80833	24.3974	3.80947	1.55506
g11043	zdh24_human	probable palmitoyltransferase zdhhc24	zinc finger dhhc domain-containing protein 24 short=dhhc-24	0.4875	4086	15.4791	14.0079	11.8871	18.4392
g11045	impct_danre	protein impact	imprinted and ancient gene protein homolog	0.765	958	166.273	110.4	78.5852	93.1332
g11046	hrh3_cavpo	histamine h3 receptor short=h3r short=hh3r		0.7195	818	0	0	0	0
g11048	3bp1_human	sh3 domain-binding protein 1 short=3bp-1		0.5425	1743	10.7516	14.2773	13.9331	10.2377
g11049	leg1_rat	galectin-1 short=gal-1	14 kda lectin |beta-galactoside-binding lectin l-14-i |galaptin |lactose-binding lectin 1 |lectin galactoside-binding soluble 1 |rl |s-lac lectin 1	0.602	1142	0.512806	7.62687	19.1391	36.4595
g1105	seli_human	ethanolaminephosphotransferase 1 short=hept1	selenoprotein i short=	0.549	2356	32.8109	39.0815	18.5542	34.5037
g11050	pick1_rat	prkca-binding protein	protein interacting with c kinase 1 |protein kinase c-alpha-binding protein	0.6655	1639	231.177	132.094	74.0859	129.438
g11051	plbl1_rat	phospholipase b-like 1	lama-like protein 1 |lamina ancestor homolog 1 |phospholipase b domain-containing protein 1 flags: precursor	0.4884	2718	46.1088	22.8894	30.379	29.1789
g11052	guc2c_pig	heat-stable enterotoxin receptor short=sta receptor	guanylyl cyclase c short=gc-c |intestinal guanylate cyclase flags: precursor	0.623	3867	0	0	0.628016	0
g11053	pmm1_mouse	phosphomannomutase 1 short=pmm 1		0.6695	3034	27.795	28.7076	35.2194	28.7538
g11054	rpc8_human	dna-directed rna polymerase iii subunit rpc8 short=rna polymerase iii subunit c8	dna-directed rna polymerase iii subunit h |rna polymerase iii subunit kda subunit short=	0.6667	3106	43.7427	53.28	37.5305	54.2594
g11055	acon_mouse	aconitate mitochondrial short=aconitase	citrate hydro-lyase flags: precursor	0.574	4929	343.248	323.121	329.619	323.009
g11056	phf5a_rat	phd finger-like domain-containing protein 5a short=phd finger-like domain protein 5a	splicing factor 3b-associated 14 kda protein short=sf3b14b	0.896	771	182.296	243.69	192.141	187.727
g11057	tob2_human	protein tob2	protein tob4 |transducer of erbb-2 2	0.6185	3694	69.4379	50.5253	55.8813	37.0348
g11058	tef_chick	transcription factor vbp	thyrotroph embryonic factor homolog |vitellogenin gene-binding protein	0.8275	2386	68.2329	88.1314	86.5154	69.8018
g1106	mare2_xenla	microtubule-associated protein rp eb family member 2		0.7395	2364	568.284	441.073	390.374	407.612
g11060	z3h7b_human	zinc finger ccch domain-containing protein 7b	rotavirus x -associated non-structural protein short= an	0.58	755	134.19	118.659	164.047	97.1656
g11061	svil_mouse	supervillin	archvillin |p205 p250	0.442	2421	39.4287	46.2554	54.1681	46.6807
g11062	tmm98_bovin	transmembrane protein 98		0.8175	2808	34.6203	9.30543	19.8919	10.5914
g11063	rtkn_human	rhotekin		0.6683	971	4.82492	2.56286	12.5053	2.04192
g11064	smn1_danre	survival motor neuron protein 1		0.6838	1248	34.2553	20.9372	3.89189	25.4193
g11065	hsb11_human	heat shock protein beta-11 short=hspb11	placental protein 25 short=pp25	0.675	985	50.5362	49.2655	49.3104	58.374
g11066	gp155_human	integral membrane protein gpr155	g-protein coupled receptor pgr22	0.885	520	13.5144	43.0708	51.3729	64.8191
g11067	acha_danre	acetylcholine receptor subunit alpha flags: precursor		0.745	3587	29.0608	39.5446	38.5912	35.9286
g11068	chin_bovin	n-chimaerin	a-chimaerin |alpha-chimerin |n-chimerin short=nc |rho gtpase-activating protein 2	0.712	2628	117.214	124.048	97.9547	109.396
g11069	atf2_mouse	cyclic amp-dependent transcription factor atf-2 short=camp-dependent transcription factor atf-2	activating transcription factor 2 |mxbp protein |camp response element-binding protein cre-bp1	0.7456	1484	36.3056	25.9921	34.3661	37.4095
g1107	dtna_human	dystrobrevin alpha short=dtn-a	alpha-dystrobrevin |dystrophin-related protein 3	0.559	18103	24.5857	29.0052	27.0985	23.1095
g11070	at5g3_bovin	atp synthase lipid-binding mitochondrial	atp synthase proteolipid p3 |atpase protein 9 |atpase subunit c flags: precursor	0.8345	1280	618.566	894.318	884.139	903.059
g11071	mgt5a_human	alpha- -mannosylglycoprotein 6-beta-n-acetylglucosaminyltransferase a	alpha-mannoside beta- -n-acetylglucosaminyltransferase | c-t v short=gnt-v |mannoside acetylglucosaminyltransferase 5 |n-acetylglucosaminyl-transferase v	0.6771	5364	71.8384	53.1204	48.8967	67.6426
g11072	tm163_human	transmembrane protein 163		0.86	3831	73.8337	68.5306	27.2584	8.79821
g11073	acmsd_mouse	2-amino-3-carboxymuconate-6-semialdehyde decarboxylase	picolinate carboxylase	0.7729	857	2.05003	5.80756	0	0
g11074	ccnt2_human	cyclin-t2 short= 2		0.6785	2422	41.8304	47.2637	51.1376	58.9408
g11075	ysk4_human	sps1 ste20-related protein kinase ysk4	regulated in protein kinase	0.6455	4667	50.1928	44.7905	40.068	47.1566
g11076	hnmt_danre	histamine n-methyltransferase short=hmt		0.613	2472	37.6676	45.3011	27.5077	33.6867
g11077	spola_danre	speckle-type poz a	hib homolog 2	0.8325	794	61.9553	131.636	103.993	114.867
g11078	xkr4_tetng	xk-related protein 4		0.5667	4398	45.4066	72.1438	93.8725	51.8442
g11079	rp1_mouse	oxygen-regulated protein 1	retinitis pigmentosa rp1 protein homolog	0.5	5317	0.110142	0.468034	0.913499	0.372899
g1108	nol4_human	nucleolar protein 4	nucleolar-localized protein	0.614	2686	6.32283	7.41188	1.80829	3.69081
g11080	tcea1_human	transcription elongation factor a protein 1	transcription elongation factor s-ii protein 1 |transcription elongation factor	0.5255	3534	42.0908	70.7691	74.2167	58.9088
g11081	rgs20_chick	regulator of g-protein signaling 20 short=rgs20	gz-selective gtpase-activating protein short=g gap short=gz-gap	0.7835	1722	41.4903	36.8512	36.6678	43.753
g11082	vath_bovin	v-type proton atpase subunit h short=v-atpase subunit h	v-atpase 50 57 kda subunits |vacuolar proton pump subunit h |vacuolar proton pump subunit sfd	0.6507	1613	320.95	188.222	176.155	180.693
g11083	oprk_rat	kappa-type opioid receptor short=k-or-1 short=kor-1		0.7675	1701	4.13139	4.38896	1.42771	2.33122
g11084	chmp5_danre	charged multivesicular body protein 5	chromatin-modifying protein 5	0.714	1146	526.858	432.128	430.186	422.146
g11085	bag1_human	bag family molecular chaperone regulator 1 short=bag-1	bcl-2-associated athanogene 1	0.654	2168	229.874	142.907	117.618	167.359
g11086	myl9_bovin	myosin regulatory light polypeptide 9	myosin regulatory light chain smooth muscle isoform |myosin regulatory light chain 9	0.737	1027	1151.86	518.546	669.207	683.424
g11087	myom1_mouse	myomesin-1	myomesin family member 1 |skelemin	0.4385	1579	30.4124	11.8202	4.61407	5.02268
g11088	rbm15_human	rna-binding protein 15	one-twenty two protein 1 |rna-binding motif protein 15	0.6185	1827	12.1805	27.9228	27.9142	35.8124
g11089	mot5_human	monocarboxylate transporter 5 short=mct 5	monocarboxylate transporter 4 short=mct 4 |solute carrier family 16 member 4	0.4695	1761	0.665105	0.70657	0	0
g1109	klh14_human	kelch-like protein 14		0.4795	1902	0.923699	1.30838	1.27683	1.04243
g11090		transposable element tcb1 transposase		0.525	531	1.10287	4.68651	0	7.46781
g11091	zsc20_human	zinc finger and scan domain-containing protein 20	zinc finger protein 31 |zinc finger protein 360 |zinc finger protein kox29	0.6985	1677	26.5399	23.0008	15.9296	26.0104
g11093	amgo1_human	amphoterin-induced protein 1	amigo-1 |alivin-2 flags: precursor	0.5155	4965	38.8058	30.073	26.4131	25.5575
g11096	kdm4a_ponab	lysine-specific demethylase 4a	domain-containing histone demethylation protein 3a |jumonji domain-containing protein 2a	0.794	3047	34.4033	52.2699	41.4453	31.2339
g11097	kdm4a_human	lysine-specific demethylase 4a	domain-containing histone demethylation protein 3a |jumonji domain-containing protein 2a	0.6365	2812	41.8601	52.6558	48.3635	59.2273
g11098	siat6_human	cmp-n-acetylneuraminate-beta- -galactoside alpha- -sialyltransferase	beta-galactoside alpha- -sialyltransferase 3 short=alpha -st 3 |gal beta- c alpha- sialyltransferase |n-acetyllactosaminide alpha- -sialyltransferase |st3gal iii short=st3 |st3n |sialyltransferase 6	0.6033	1073	40.9337	32.4693	40.7397	68.3691
g11099	rad17_cerae	cell cycle checkpoint protein rad17		0.5138	2286	41.2448	35.3795	21.247	39.8969
g111		PREDICTED: hypothetical protein LOC100537681 [Danio rerio]		0.81	3666	85.783	85.5308	90.7555	81.6662
g1110	cacb2_bovin	voltage-dependent l-type calcium channel subunit beta-2 short=cab2	calcium channel voltage-dependent subunit beta 2	0.7682	1030	0	0	0	0
g11100	kad6_rabit	adenylate kinase isoenzyme 6	atp-amp transphosphorylase 6 |coilin-interacting nuclear atpase protein	0.656	2281	207.19	274.928	155.443	316.398
g11101	mald2_xentr	marvel domain-containing protein 2		0.6116	2168	27.5525	91.828	105.296	70.4189
g11102	ocln_xenla	occludin		0.603	1829	6.40377	28.5726	29.2115	28.185
g11103	tf2h2_bovin	general transcription factor iih subunit 2	general transcription factor iih polypeptide 2	0.7844	2010	25.0566	9.90463	8.45759	21.7012
g11104	erap1_human	endoplasmic reticulum aminopeptidase 1	arts-1 |adipocyte-derived leucine aminopeptidase short=a-lap |aminopeptidase pils |puromycin-insensitive leucyl-specific aminopeptidase short=pils-ap |type 1 tumor necrosis factor receptor shedding aminopeptidase regulator	0.5995	4129	54.4635	36.4632	29.4083	37.935
g11105	naldl_rat	n-acetylated-alpha-linked acidic dipeptidase-like protein short=naaladase l	100 kda ileum brush border membrane protein short=i100 |ileal dipeptidylpeptidase	0.522	1912	0	0	0	0
g11106	k1539_bovin	uncharacterized protein kiaa1539 homolog		0.7758	3628	38.9018	29.8378	85.0122	30.604
g11107	gp107_mouse	protein gpr107 flags: precursor		0.6067	3404	42.3219	48.9812	42.0927	50.0918
g11108	cacp_colli	carnitine o-acetyltransferase short=carnitine acetylase	carnitine acetyltransferase short=cat short= flags: precursor	0.63	3646	48.347	22.8651	25.9772	23.3835
g11109	ptpa_bovin	serine threonine-protein phosphatase 2a activator	subunit b pr53 isoform |phosphotyrosyl phosphatase activator short=ptpa |serine threonine-protein phosphatase 2a regulatory subunit 4 |serine threonine-protein phosphatase 2a regulatory subunit b	0.586	3372	218.307	129.15	157.725	132.298
g1111	ptf1a_xenla	pancreas transcription factor 1 subunit alpha	pancreas-specific transcription factor 1a |transcription factor ptf1a p48	0.757	1192	0	0	0	0
g11110	ier5l_danre	immediate early response gene 5-like protein		0.7182	1023	14.8839	68.1125	102.079	87.2157
g11114	comd3_bovin	comm domain-containing protein 3		0.5888	981	186.254	235.916	282.215	278.912
g11115	bmi1_bovin	polycomb complex protein bmi-1	polycomb group ring finger protein 4	0.7095	2718	122.598	130.927	115.262	126.199
g11116	pi42a_chick	phosphatidylinositol-5-phosphate 4-kinase type-2 alpha	1-phosphatidylinositol-5-phosphate 4-kinase 2-alpha |diphosphoinositide kinase 2-alpha |phosphatidylinositol-5-phosphate 4-kinase type ii alpha short=pi p 4-kinase type ii alpha short=pip4kii-alpha | ns p-4-kinase isoform 2-alpha	0.7265	3939	40.8852	73.917	70.9017	55.3687
g11117	5ht3a_human	5-hydroxytryptamine receptor 3a short=5-ht3-a short=5-ht3a	5-hydroxytryptamine receptor 3 short=5-ht-3 short=5-ht3r |serotonin receptor 3a |serotonin-gated ion channel receptor flags: precursor	0.5505	1513	0	0	0	0
g11118	5ht3b_human	5-hydroxytryptamine receptor 3b short=5-ht3-b short=5-ht3b	serotonin receptor 3b flags: precursor	0.606	1588	0	0	0	0
g11119	ubp25_mouse	ubiquitin carboxyl-terminal hydrolase 25	deubiquitinating enzyme 25 |ubiquitin thiolesterase 25 |ubiquitin-specific-processing protease 25 short=musp25	0.582	1982	0.590943	4.39449	3.67589	3.00106
g1112	atp9b_mouse	probable phospholipid-transporting atpase iib	atpase class ii type 9b	0.5945	4413	126.467	144.643	134.277	123.105
g11120	irk5_pig	g protein-activated inward rectifier potassium channel 4 short=girk-4	cardiac inward rectifier short=cir |heart katp channel |inward rectifier k(+) channel |katp-1 |potassium inwardly rectifying subfamily j member 5	0.7405	2861	0.204692	3.47926	0.848842	4.85107
g11121	zw10_human	centromere kinetochore protein zw10 homolog		0.6088	2677	69.3474	96.6783	103.419	82.9521
g11122	odp2_human	dihydrolipoyllysine-residue acetyltransferase component of pyruvate dehydrogenase mitochondrial	70 kda mitochondrial autoantigen of primary biliary cirrhosis short=pbc |dihydrolipoamide acetyltransferase component of pyruvate dehydrogenase complex |m2 antigen complex 70 kda subunit |pyruvate dehydrogenase complex component e2 short=pdc-e2 short=pdce2 flags: precursor	0.6435	3431	41.6475	55.1235	39.638	50.8534
g11124	fa65a_human	protein fam65a		0.5255	3942	160.148	80.1736	51.1336	57.8414
g11125	ctcf_chick	transcriptional repressor ctcf	11-zinc finger protein |ccctc-binding factor |ctcfl paralog	0.681	2347	185.643	151.624	141.76	160.509
g11126	lr16b_human	leucine-rich repeat-containing protein 16b		0.505	2861	84.538	42.6209	64.512	49.2038
g11127	lr16c_mouse	leucine-rich repeat-containing protein 16c	leucine-rich tropomodulin and proline-rich-containing protein	0.705	1027	161.375	239.888	262.481	210.433
g11128	grip2_xenla	glutamate receptor-interacting protein 2 short=xgrip2 short=		0.5217	3696	260.489	287.502	272.685	258.03
g11129	sc6a6_rat	sodium- and chloride-dependent taurine transporter	solute carrier family 6 member 6	0.7265	2225	333.214	521.195	428.951	458.918
g1113	nudc1_danre	domain-containing protein 1		0.718	1197	123.289	37.4216	32.4616	51.3482
g11130	sc6a6_bovin	sodium- and chloride-dependent taurine transporter	solute carrier family 6 member 6	0.8115	3589	155.503	245.803	203.675	224.843
g11131	yi31b_yeast	transposon ty3-i gag-pol polyprotein	gag3-pol3 |transposon ty3-2 tya-tyb polyprotein contains: |capsid protein short=ca |p24 contains: |spacer peptide p3 contains: |nucleocapsid protein p11 short=nc contains: |ty3 protease short=pr |p16 contains: |spacer peptide j contains: |reverse transcriptase ribonuclease h short=rt short=rt-rh |p55 contains: |integrase p52 short=in contains: |integrase p49 short=in	0.51	1605	0	0	0	0
g11134	kcrm_canfa	creatine kinase m-type	creatine kinase m chain |m-ck	0.8895	1720	0	0	0	0
g11135	zbt44_human	zinc finger and btb domain-containing protein 44	btb poz domain-containing protein 15 |zinc finger protein 851	0.604	4469	32.2362	42.5986	20.6499	34.1616
g11137	ats8_human	a disintegrin and metalloproteinase with thrombospondin motifs 8 short=adam-ts 8 short=adam-ts8 short=adamts-8	meth-2 |meth-8 flags: precursor	0.6735	1921	3.65825	12.9544	3.79261	4.12848
g11138	ats15_mouse	a disintegrin and metalloproteinase with thrombospondin motifs 15 short=adam-ts 15 short=adam-ts15 short=adamts-15 flags: precursor		0.6345	2605	8.5427	0.955293	1.86452	3.04446
g1114	nudc1_danre	domain-containing protein 1		0.74	1206	92.2626	28.8885	26.1783	46.0329
g11140	h3_neucr	histone h3		0.9435	466	15.0805	58.7423	36.4802	38.2926
g11141	egr2b_danre	early growth response protein 2b short=egr-2b	protein krx-20 |zinc finger protein krox-20	0.7	1573	0.372298	3.95508	0	2.52092
g11142	aedo_mouse	2-aminoethanethiol dioxygenase	cysteamine dioxygenase	0.6133	2056	135.298	264.468	249.232	209.264
g11145	rtkn2_danre	rhotekin-2	pleckstrin homology domain-containing family k member 1 short=ph domain-containing family k member 1	0.7571	709	0	0	0	0
g11146	ari5b_chick	at-rich interactive domain-containing protein 5b short=arid domain-containing protein 5b		0.761	874	2.01015	2.8473	0	0
g11147	ari5b_mouse	at-rich interactive domain-containing protein 5b short=arid domain-containing protein 5b	developmentally and sexually retarded with transient immune abnormalities protein |mrf1-like |modulator recognition factor protein 2 short=mrf-2	0.8167	1219	0.480414	0	0	1.6265
g11148	tmm26_human	transmembrane protein 26		0.59	1616	3.26152	2.30991	3.00561	0
g11149	pten_mouse	phosphatidylinositol- -trisphosphate 3-phosphatase and dual-specificity protein phosphatase pten	mutated in multiple advanced cancers 1 |phosphatase and tensin homolog	0.5545	2523	75.6693	98.1409	108.769	129.665
g1115	ud2a1_rat	udp-glucuronosyltransferase 2a1 short=udpgt 2a1	ugt-olf flags: precursor	0.7345	3432	2.21828	0	0.707616	0.577711
g11150	minp1_human	multiple inositol polyphosphate phosphatase 1	inositol ( )-tetrakisphosphate 3-phosphatase short=ins( )p 3-phosphatase flags: precursor	0.5633	1787	1.63857	2.08887	1.359	1.10951
g11151	sms1_human	phosphatidylcholine:ceramide cholinephosphotransferase 1	medulla oblongata-derived protein short=protein mob |sphingomyelin synthase 1 |transmembrane protein 23	0.7041	3096	24.9685	31.3479	18.0415	33.9416
g11154	cdc27_bovin	cell division cycle protein 27 homolog		0.6055	7016	26.7938	39.9032	32.8836	36.7377
g11156	tip_human	t-cell immunomodulatory protein short=protein tip	integrin-alpha fg-gap repeat-containing protein 1 flags: precursor	0.6475	859	226.342	262.18	322.297	212.35
g11157	kpbb_human	phosphorylase b kinase regulatory subunit beta short=phosphorylase kinase subunit beta		0.5857	4335	101.454	80.655	115.965	79.5826
g11158	co4_rat	complement c4 contains:	complement c4 beta chain contains: |complement c4 alpha chain contains: |c4a anaphylatoxin contains: |complement c4 gamma chain flags: precursor	0.5015	4509	19.4819	0.827857	0.538598	3.95749
g11159	rs18_rat	40s ribosomal protein s18		0.833	948	3001.64	4748.7	5500.07	4442.26
g1116	fktn_mouse	fukutin		0.64	2684	195.063	102.453	107.674	111.546
g11160	mrc1l_human	macrophage mannose receptor 1-like protein 1	c-type lectin domain family 13 member d-like flags: precursor	0.4625	1446	2.02498	0	0	0
g11161	rxrba_danre	retinoic acid receptor rxr-beta-a	nuclear receptor subfamily 2 group b member 2-a |retinoid x receptor beta-a	0.7855	4731	124.651	122.823	109.851	164.701
g11162	nud14_bovin	uridine diphosphate glucose pyrophosphatase short=udpg pyrophosphatase short=ugppase	nucleoside diphosphate-linked moiety x motif 14 short=nudix motif 14	0.6067	691	13.5601	18.0068	7.02905	11.4773
g11163	jag2_mouse	protein jagged-2 short=jagged2 flags: precursor		0.6195	2383	19.1686	19.8415	21.4013	24.1286
g11164	dhx40_rat	probable atp-dependent rna helicase dhx40	deah box protein 40	0.6075	1883	39.1868	31.0572	20.6355	26.3237
g11165	tm211_xentr	transmembrane protein 211		0.6173	2355	58.6868	39.098	98.9977	53.8824
g11166	tm211_xentr	transmembrane protein 211		0.495	1714	39.6339	29.0378	39.6727	34.7031
g11167	abr_mouse	active breakpoint cluster region-related protein		0.6255	2906	0	0.428172	1.67139	0
g11168	tbd_xentr	tubulin delta chain	delta-tubulin	0.58	1806	11.9979	6.20068	16.1365	8.78274
g11169	tmm49_danre	transmembrane protein 49		0.7767	3225	213.549	162.43	499.262	251.45
g1117	fsd1l_mouse	fsd1-like protein	coiled-coil domain-containing protein 10 |fsd1 n-terminal-like protein	0.562	3210	69.1439	82.176	94.5692	69.7961
g11170	mel2a_danre	methyltransferase-like protein 2-a		0.6515	1135	82.0391	77.8353	23.5365	76.8625
g11171	tlk2_mouse	serine threonine-protein kinase tousled-like 2	tousled-like kinase 2	0.5225	2171	65.549	62.4714	54.8127	95.8931
g11172	slik6_human	slit and ntrk-like protein 6 flags: precursor		0.527	3241	34.3316	24.9545	34.4686	25.6938
g11175	zn536_human	zinc finger protein 536		0.614	1937	16.9308	12.205	25.0752	18.4247
g11176	stk3_xenla	serine threonine-protein kinase 3		0.771	1728	186.397	318.268	276.864	232.922
g11177	kcns2_human	potassium voltage-gated channel subfamily s member 2	delayed-rectifier k(+) channel alpha subunit 2 |voltage-gated potassium channel subunit	0.7115	3303	30.8504	48.2187	132.345	45.0205
g11178	npal2_human	nipa-like protein 2		0.6225	2288	24.0598	17.9462	33.9656	23.3973
g11179	npal2_mouse	nipa-like protein 2		0.63	1856	124.635	113.298	155.709	65.1643
g1118	ift74_mouse	intraflagellar transport protein 74 homolog	capillary morphogenesis gene 1 protein short=cmg-1 |coiled-coil domain-containing protein 2	0.905	1212	48.3189	48.2514	50.0936	47.4409
g11181	taar1_mouse	trace amine-associated receptor 1 short= -1 short=trace amine receptor 1		0.6245	1254	120.487	43.6586	63.9089	55.3386
g11182	ada1b_mesau	alpha-1b adrenergic receptor	alpha-1b adrenoreceptor short=alpha-1b adrenoceptor	0.745	1922	3.04696	11.0055	0	3.09475
g11183	nr4a3_human	nuclear receptor subfamily 4 group a member 3	mitogen-induced nuclear orphan receptor |neuron-derived orphan receptor 1 |nuclear hormone receptor nor-1	0.651	2809	525.374	877.057	2234.88	247.044
g11185	sc61b_canfa	protein transport protein sec61 subunit beta		0.9333	934	1770.67	1169.67	1203.87	844.878
g11186	alg2_human	alpha- -mannosyltransferase alg2	asparagine-linked glycosylation protein 2 homolog |gdp-man:man c -pp-dolichol mannosyltransferase	0.5485	1907	106.868	69.1623	53.4864	107.089
g11187	ci004_human	uncharacterized protein c9orf4	brain protein cg-6	0.5171	3978	126.311	126.679	166.664	177.935
g11188	ci005_human	transmembrane protein c9orf5	protein cg-2	0.73	1119	28.2607	24.4628	19.5325	15.9467
g11189	ci005_human	transmembrane protein c9orf5	protein cg-2	0.81	4287	36.3369	40.9242	37.3883	27.7495
g1119	lrc19_human	leucine-rich repeat-containing protein 19 flags: precursor		0.5144	740	3.95693	0	0	0
g11191	ankf1_human	ankyrin repeat and fibronectin type-iii domain-containing protein 1		0.85	2064	2.5536	8.43981	4.70647	1.92122
g11192	anr11_human	ankyrin repeat domain-containing protein 11	ankyrin repeat-containing cofactor 1	0.655	10929	32.3114	82.086	51.3306	65.31
g11193	dpep1_bovin	dipeptidase 1	microsomal dipeptidase flags: precursor	0.6939	1118	0	0	0	0
g11194	gpr9_balam	probable g-protein coupled receptor no9		0.582	1762	2.32655	0.706169	0	0
g11195	ist1_bovin	ist1 homolog		0.6763	3019	137.338	225.856	202.713	223.949
g11196	atx1l_human	ataxin-1-like	brother of ataxin-1	0.495	2438	7.20621	6.12438	7.96895	11.3855
g11197	zn821_mouse	zinc finger protein 821		0.487	1678	11.5171	9.63975	4.34184	17.7238
g11198	ap1g1_human	ap-1 complex subunit gamma-1	adapter-related protein complex 1 subunit gamma-1 |adaptor protein complex ap-1 subunit gamma-1 |clathrin assembly protein complex 1 gamma-1 large chain |gamma1-adaptin |golgi adaptor ha1 ap1 adaptin subunit gamma-1	0.6615	5796	63.5538	111.417	98.8845	125.544
g11199	phlp2_mouse	ph domain leucine-rich repeat-containing protein phosphatase 2	ph domain leucine-rich repeat-containing protein phosphatase-like short=phlpp-like	0.4915	2313	3.79783	8.06919	6.29971	2.5716
g112	med29_danre	mediator of rna polymerase ii transcription subunit 29	intersex-like protein |mediator complex subunit 29	0.7418	870	178.38	67.2191	72.577	75.206
g1120	ift74_human	intraflagellar transport protein 74 homolog	capillary morphogenesis gene 1 protein short=cmg-1 |coiled-coil domain-containing protein 2	0.78	594	67.0412	60.7471	57.2382	73.4335
g11200	mald3_human	marvel domain-containing protein 3		0.57	1257	25.1581	16.8278	19.3201	20.5053
g11201	ubp10_chick	ubiquitin carboxyl-terminal hydrolase 10	deubiquitinating enzyme 10 |ubiquitin thiolesterase 10 |ubiquitin-specific-processing protease 10	0.6788	3493	68.7393	62.6943	71.6116	76.0613
g11202	crld2_xentr	cysteine-rich secretory protein lccl domain-containing 2 flags: precursor		0.6815	1064	0	0	0	0
g11203	hnf4b_xenla	hepatocyte nuclear factor 4-beta short=hnf-4-beta	nuclear receptor subfamily 2 group a member 3	0.6015	941	0	0	0	0
g11204	acam_rat	adipocyte adhesion molecule flags: precursor		0.5535	1003	1.16775	7.44328	2.42127	3.95355
g11208	cabp7_papan	calcium-binding protein 7 short= 7	calneuron ii |calneuron-2	0.6835	1058	11.6239	3.52817	4.59081	0
g11209	zmat5_danre	zinc finger matrin-type protein 5	u11 u12 small nuclear ribonucleoprotein 20 kda protein short=u11 u12 snrnp 20 kda protein	0.584	593	61.2289	18.8844	28.6674	33.4351
g1121	ift74_mouse	intraflagellar transport protein 74 homolog	capillary morphogenesis gene 1 protein short=cmg-1 |coiled-coil domain-containing protein 2	0.775	1769	91.0384	82.2948	91.9796	105.356
g11210	prod_mouse	proline mitochondrial	proline oxidase flags: precursor	0.5131	2046	0.286229	1.82444	1.18697	0.969063
g11211	il1r2_cerae	interleukin-1 receptor type 2 short=il-1r-2 short=il-1rt-2 short=il-1rt2	cd121 antigen-like family member b |interleukin-1 receptor beta short=il-1r-beta |interleukin-1 receptor type ii ame: cd_antigen=cd121b flags: precursor	0.4605	1840	85.2975	42.6027	42.2354	39.8696
g11212	m4k4_human	mitogen-activated protein kinase kinase kinase kinase 4	hpk gck-like kinase hgk |mapk erk kinase kinase kinase 4 short=mek kinase kinase 4 short=mekkk 4 |nck-interacting kinase	0.6505	6649	185.667	142.972	143.177	161.622
g11213	ttll9_human	probable tubulin polyglutamylase ttll9	tubulin--tyrosine ligase-like protein 9	0.485	860	4.08576	2.89365	5.64776	2.30547
g11214	araf_mouse	serine threonine-protein kinase a-raf	proto-oncogene a-raf	0.7005	3196	62.667	110.956	100.303	124.074
g11215	sysc_mouse	seryl-trna cytoplasmic	serine--trna ligase short= |seryl-trna(ser sec) synthetase	0.74	2286	812.599	763.652	580.044	1016.5
g11216	ppil1_human	peptidyl-prolyl cis-trans isomerase-like 1 short=ppiase	rotamase ppil1	0.7885	775	61.2072	75.4589	47.0039	104.891
g11217	s6a13_rat	sodium- and chloride-dependent gaba transporter 2 short=gat-2	solute carrier family 6 member 13	0.7975	831	0	0	0	0
g11218	vinex_human	vinexin	sh3-containing adapter molecule 1 short=scam-1 |sorbin and sh3 domain-containing protein 3	0.5645	3014	96.9565	101.969	109.582	72.3614
g11219	pdli2_mouse	pdz and lim domain protein 2	pdz-lim protein mystique	0.665	2624	41.0652	48.3672	66.6367	48.3586
g1122	tie2_danre	tyrosine-protein kinase receptor tie-2 flags: precursor		0.476	3136	7.65645	30.5512	13.9393	24.6573
g11220	if4g2_human	eukaryotic translation initiation factor 4 gamma 2 short=eif-4-gamma 2 short=eif-4g 2 short=eif4g 2	death-associated protein 5 short=dap-5 |p97	0.5883	3145	244.119	684.051	576.826	711.756
g11221	ctr9_mouse	rna polymerase-associated protein ctr9 homolog	sh2 domain-binding protein 1 |tetratricopeptide repeat- sh2-binding phosphoprotein of 150 kda short=tpr- sh2-binding phosphoprotein of 150 kda short=p150tsp	0.5643	3113	84.8432	67.1498	31.2051	84.0722
g11222	mrvi1_human	protein mrvi1	inositol -triphosphate receptor-associated cgmp kinase substrate |jaw1-related protein mrvi1	0.63	4226	12.3333	22.9657	18.3893	19.705
g11223	lyve1_mouse	lymphatic vessel endothelial hyaluronic acid receptor 1 short=lyve-1	cell surface retention sequence-binding protein 1 short=crsbp-1 |extracellular link domain-containing protein 1 flags: precursor	0.5435	1011	6.95104	0	0	0
g11224	rn141_rat	ring finger protein 141		0.671	3056	142.957	233.708	178.803	224.481
g11225	ampd3_human	amp deaminase 3	amp deaminase isoform e |erythrocyte amp deaminase	0.6785	3920	14.79	32.6938	21.0638	20.7375
g11226	ptn9_human	tyrosine-protein phosphatase non-receptor type 9	protein-tyrosine phosphatase meg2 short=ptpase meg2	0.6405	704	27.4512	47.7205	34.4963	39.4288
g11227	grhpr_mouse	glyoxylate reductase hydroxypyruvate reductase		0.636	4365	26.8328	50.7399	41.7274	35.4297
g11228	fbx10_human	f-box only protein 10		0.608	2590	140.414	82.1506	75.9504	71.9591
g1123	mol2b_mouse	mps one binder kinase activator-like 2b	mob1 homolog 2b	0.7925	2254	21.5647	19.873	31.2456	17.5928
g11230	frpd1_human	ferm and pdz domain-containing protein 1	ferm domain-containing protein 2	0.5309	5155	1.59045	4.58605	2.35552	2.30771
g11231	mcar1_human	mitochondrial carrier triple repeat protein 1		0.7714	3707	67.2987	57.0612	43.8932	56.6945
g11232	int10_chick	integrator complex subunit 10 short=int10		0.834	789	86.0995	34.6944	40.0139	50.2586
g11235	trpc3_rat	short transient receptor potential channel 3 short= 3	trp-related protein 3	0.631	2112	3.88198	13.5503	4.5995	15.0205
g11236	gstp2_mouse	glutathione s-transferase p 2 short=gst p2	gst yf-yf |gst class-pi |gst-pia	0.692	1802	1780.92	3148.65	2924.49	3550.6
g11239	srs11_human	serine arginine-rich splicing factor 11	arginine-rich 54 kda nuclear protein short=p54 |splicing arginine serine-rich 11	0.765	2939	99.63	366.21	334.657	364.969
g1124	jun_serca	transcription factor ap-1	proto-oncogene c-jun	0.636	4798	27.3406	48.7542	43.0233	45.4559
g11240	sfr12_mouse	splicing arginine serine-rich 12	serine arginine-rich-splicing regulatory protein 86 short=srrp86	0.627	2411	268.158	560.979	583.211	532.887
g11241	mast4_mouse	microtubule-associated serine threonine-protein kinase 4		0.85	1073	0.545783	1.15962	2.26331	1.84781
g11242	rl34_human	60s ribosomal protein l34		0.8065	4636	1679.31	1343.31	1233.13	915.225
g11243	copa1_human	collagen alpha-1 chain	alzheimer disease amyloid-associated protein short=amy |clac-p contains: |collagen-like alzheimer amyloid plaque component short=clac	0.5945	2011	48.341	73.629	91.7796	70.001
g11244	pkhl1_mouse	fibrocystin-l	polycystic kidney and hepatic disease 1-like protein 1 short=pkhd1-like protein 1 |protein d86 flags: precursor	0.5	3677	0.955602	0.676785	0.660467	0
g11245	sl9a3_didma	sodium hydrogen exchanger 3	na(+) h(+) exchanger 3 short=nhe-3 |solute carrier family 9 member 3	0.6445	2481	0	0	0	0
g11246	cg063_human	uncharacterized protein c7orf63		0.5359	2433	52.2321	28.1277	34.9358	23.6327
g11247	cg063_human	uncharacterized protein c7orf63		0.62	976	9.60041	3.8246	4.97651	0
g11248	nkx21_human	homeobox protein nkx-	homeobox protein nk-2 homolog a |thyroid nuclear factor 1 |thyroid transcription factor 1 short=ttf-1	0.8205	1049	11.1654	29.6537	9.26039	26.4612
g11249	nx22a_danre	homeobox protein nkx-	homeobox protein nk-2 homolog b-a	0.7385	1896	110.268	33.4693	49.9541	32.4176
g11250	pax1_mouse	paired box protein pax-1		0.773	1850	0.316554	0.672578	0	0
g11255	wisp3_human	wnt1-inducible-signaling pathway protein 3 short=wisp-3	ccn family member 6 flags: precursor	0.5535	1217	0	0	0	0
g11256	tbe_human	tubulin epsilon chain	epsilon-tubulin	0.546	2173	21.0211	12.5973	7.82317	5.47456
g11257	lama4_human	laminin subunit alpha-4	laminin-14 subunit alpha |laminin-8 subunit alpha |laminin-9 subunit alpha flags: precursor	0.5095	4987	233.099	146.707	142.683	130.007
g11259	arap2_mouse	arf-gap with rho-gap ank repeat and ph domain-containing protein 2	centaurin-delta-1 short=cnt-d1	0.56	999	0	1.24551	0	1.98469
g11262	tri62_mouse	tripartite motif-containing protein 62		0.508	3611	122.282	87.5227	94.1554	55.4564
g11263	tnr1a_rat	tumor necrosis factor receptor superfamily member 1a	tumor necrosis factor receptor 1 short=tnf-r1 |tumor necrosis factor receptor type i short=tnf-ri short=tnfr-i |p55 |p60 ame: cd_antigen=cd120a flags: precursor	0.5817	826	0.708989	0	0	0
g11264	opso_rutru	opsin-va	vertebrate ancient opsin	0.551	1742	3.02562	1.42855	6.97054	3.41453
g11265	tc1a_caeel	transposable element tc1 transposase		0.5233	795	2.20991	1.56512	0	0
g11266	wn10b_danre	protein wnt-10b flags: precursor		0.6725	690	0	0	0	0
g11267	wnt1_danre	protein wnt-1 flags: precursor		0.7395	762	0	0	0	0
g11268	fkb11_mouse	peptidyl-prolyl cis-trans isomerase fkbp11 short=ppiase fkbp11	19 kda fk506-binding protein short=19 kda fkbp short=fkbp-19 |fk506-binding protein 11 short=fkbp-11 |rotamase flags: precursor	0.6085	1061	310.199	168.873	141.913	85.9607
g11269	rs26_macfa	40s ribosomal protein s26		0.8565	926	186.565	275.459	138.998	220.538
g1127	dcc_human	netrin receptor dcc	colorectal cancer suppressor |immunoglobulin superfamily dcc subclass member 1 |tumor suppressor protein dcc flags: precursor	0.4895	4137	8.63503	8.72221	7.04434	6.70966
g11270	ikzf4_human	zinc finger protein eos	ikaros family zinc finger protein 4	0.692	3620	27.987	16.4986	14.7591	17.5267
g11271	djc22_xentr	homolog subfamily c member 22		0.69	1925	4.25909	2.58549	5.04631	3.08993
g11272	lmbrl_danre	limb region 1 homolog-like protein		0.6709	3858	58.8964	46.7649	74.9082	34.4326
g11273	shh_chick	sonic hedgehog protein short=shh contains:	sonic hedgehog protein n-product contains: |sonic hedgehog protein c-product flags: precursor	0.8445	700	1.67321	0	10.408	22.6595
g11275	ats1_human	a disintegrin and metalloproteinase with thrombospondin motifs 1 short=adam-ts 1 short=adam-ts1 short=adamts-1	meth-1 flags: precursor	0.595	3139	123.505	80.0708	201.927	43.5828
g11276	a4_tetfl	amyloid beta a4 protein	abpp short=app |alzheimer disease amyloid a4 protein homolog contains: |beta-amyloid protein |a-beta |beta-app flags: precursor	0.817	1395	2417.22	2180.82	2694.89	2323.81
g11277	a4_tetfl	amyloid beta a4 protein	abpp short=app |alzheimer disease amyloid a4 protein homolog contains: |beta-amyloid protein |a-beta |beta-app flags: precursor	0.7943	3992	1567.49	1751.7	2036.76	1732.88
g11278	gabpa_human	ga-binding protein alpha chain short=gabp subunit alpha	nuclear respiratory factor 2 subunit alpha |transcription factor e4tf1-60	0.6905	2956	111.934	109.442	86.264	96.5864
g11279	atp5j_mouse	atp synthase-coupling factor mitochondrial short=atpase subunit f6 flags: precursor		0.7713	816	922.933	1082.64	1133.91	954.905
g1128	amyp_human	pancreatic alpha-amylase short=pa	-alpha-d-glucan glucanohydrolase flags: precursor	0.71	2193	24.835	32.3408	22.1481	11.7534
g11280	jam2_human	junctional adhesion molecule b short=jam-b	junctional adhesion molecule 2 short=jam-2 |vascular endothelial junction-associated molecule short=ve-jam ame: cd_antigen=cd322 flags: precursor	0.5145	1644	78.7245	81.7403	140.335	92.8638
g11281	rm39_human	39s ribosomal protein mitochondrial short=l39mt short=mrp-l39	39s ribosomal protein mitochondrial short=l5mt short=mrp-l5	0.4995	1392	94.6592	63.4649	27.9142	98.2805
g11282	cenpq_macfa	centromere protein q short=cenp-q		0.536	1750	4.01571	5.68809	2.77547	2.26595
g11283	rm16_bovin	39s ribosomal protein mitochondrial short=l16mt short=mrp-l16 flags: precursor		0.5735	1306	125.107	89.5569	48.3476	119.934
g11284	txn4b_human	thioredoxin-like protein 4b	dim1-like protein	0.6638	1244	139.816	150.032	136.654	148.225
g11285	mrrp1_xentr	mitochondrial ribonuclease p protein 1 short=mitochondrial rnase p protein 1	rna (guanine-9-)-methyltransferase domain-containing protein 1 flags: precursor	0.556	1825	37.2233	57.2705	37.2597	45.6293
g11287	goga1_human	golgin subfamily a member 1	golgin-97	0.695	1299	42.3778	67.0507	63.5645	76.3165
g11288	scai_human	protein scai	suppressor of cancer cell invasion protein	0.62	1521	19.2513	17.9973	12.7734	7.82131
g11289	ppp6_mouse	serine threonine-protein phosphatase 6 catalytic subunit short=pp6c		0.8225	2581	94.6167	103.649	91.2701	99.8649
g1129	rbm40_ponab	rna-binding protein 40	rna-binding motif protein 40 |rna-binding region-containing protein 3	0.6543	2329	51.2956	30.4523	30.2394	38.309
g11290	lam2_caeel	laminin-like protein lam-2 flags: precursor		0.5475	380	12.3289	9.82318	12.7818	5.21764
g11291	o52d1_human	olfactory receptor 52d1	odorant receptor hor5 beta14 |olfactory receptor or11-43	0.5035	1276	37.6342	3.90053	5.70973	4.66153
g11292	o51e2_human	olfactory receptor 51e2	hpraj |olfactory receptor or11-16 |prostate-specific g-protein coupled receptor	0.521	1781	0	0	0	0
g11293	rhg10_human	rho gtpase-activating protein 10	gtpase regulator associated with focal adhesion kinase 2 |graf-related protein 2 |rho-type gtpase-activating protein 10	0.729	1152	23.3843	15.1213	16.8648	24.0954
g11294	mcr_rat	mineralocorticoid receptor short=mr	nuclear receptor subfamily 3 group c member 2	0.696	6049	122.179	159.622	127.268	152.743
g11295	syne1_mouse	nesprin-1	enaptin |myocyte nuclear envelope protein 1 short=myne-1 |nuclear envelope spectrin repeat protein 1 |synaptic nuclear envelope protein 1 short=syne-1	0.7	873	4.02491	4.27584	13.9091	6.81341
g11297	rnf32_mouse	ring finger protein 32	limb region protein 2	0.6333	4205	39.6916	24.8558	21.3688	29.7052
g11298	lmbr1_chick	limb region 1 protein homolog		0.53	3065	21.7818	20.298	18.2239	22.641
g11299	nom1_human	nucleolar mif4g domain-containing protein 1	sgd1 homolog	0.551	3876	34.1463	51.684	35.0872	63.4301
g113	paf1_danre	rna polymerase ii-associated factor 1 homolog	pd2-like protein	0.772	3561	241.914	175.407	148.672	199.885
g1130	coba1_mouse	collagen alpha-1 chain flags: precursor		0.6665	3990	1.76128	2.18293	3.04328	1.98767
g11301	ube3c_human	ubiquitin-protein ligase e3c		0.815	841	61.2782	38.4673	14.4384	30.6482
g11303	acvr1_chick	activin receptor type-1	activin receptor type i |type i tgf b receptor flags: precursor	0.848	1825	208.9	161.585	145.047	232.492
g11305	acvr1_chick	activin receptor type-1	activin receptor type i |type i tgf b receptor flags: precursor	0.822	876	70.1948	89.4851	121.981	115.431
g11306	cg057_rat	uncharacterized protein c7orf57 homolog		0.465	1040	282.114	441.476	387.632	459.453
g11307	pol3_drome	retrovirus-related pol polyprotein from transposon includes:	protease includes: |reverse transcriptase includes: |endonuclease	0.4975	675	0	0	0	0
g11309	143g1_danre	14-3-3 protein gamma-1		0.911	2789	395.386	375.199	360.493	289.337
g11310	srb4d_mouse	scavenger receptor cysteine-rich domain-containing group b protein	s4d-srcrb flags: precursor	0.61	1068	3.29003	4.66018	9.09564	0
g11311	clcn4_human	h(+) cl(-) exchange transporter 4	chloride channel protein 4 short= -4 |chloride transporter -4	0.7865	5160	106.003	97.4195	61.1841	93.3715
g11312	ciks_human	adapter protein ciks	connection to ikk and sapk jnk |nuclear factor nf-kappa-b activator 1 short=act1 |traf3-interacting protein 2	0.71	1069	14.7913	23.2791	9.08714	12.9831
g11313	chd1l_danre	chromodomain-helicase-dna-binding protein 1-like		0.629	2667	55.9934	18.6617	16.3906	22.3026
g11314	tsn7_mouse	tetraspanin-7 short=tspan-7	cell surface glycoprotein a15 |pe31 |talla homolog |transmembrane 4 superfamily member 2 ame: cd_antigen=cd231	0.6255	2931	246.558	291.645	212.942	163.027
g11315	plst_carau	plasticin		0.7485	445	11.8441	47.5339	0	17.8221
g11316	trfr_sheep	thyrotropin-releasing hormone receptor short=trh-r	thyroliberin receptor	0.5555	1358	0	11.9113	0	0
g11317	hmx3_chick	homeobox protein hmx3	homeobox protein h6 family member 3 |homeobox protein nkx- short=cnkx5-1	0.725	1053	9.45453	3.54493	4.61261	0
g11318	hmx2_human	homeobox protein hmx2	homeobox protein h6 family member 2	0.677	1369	116.783	53.6244	115.307	36.2071
g11319	trm44_xenla	probable trna (uracil-o -)-methyltransferase		0.611	3981	59.1362	15.315	17.6909	26.8942
g1132	noe3_human	noelin-3	olfactomedin-3 |optimedin flags: precursor	0.657	1564	0.748881	7.16012	3.10555	2.53543
g11320	acox3_human	peroxisomal acyl-coenzyme a oxidase 3	branched-chain acyl- oxidase short=brcacox |pristanoyl- oxidase	0.5545	3368	70.9427	46.9187	50.4743	61.2236
g11321	htra3_mouse	probable serine protease htra3	high-temperature requirement factor a3 |pregnancy-related serine protease |toll-associated serine protease flags: precursor	0.5355	5007	2.1053	6.95816	7.27542	9.50367
g11322	p4k2b_danre	phosphatidylinositol 4-kinase type 2-beta	phosphatidylinositol 4-kinase type ii-beta	0.7288	2554	46.0887	73.5648	56.1017	54.3419
g11324	rbpms_mouse	rna-binding protein with multiple splicing short=rbp-ms	heart and rrm expressed sequence short=hermes	0.9543	3818	89.7304	108.849	80.1455	118.401
g11325	ssbp2_human	single-stranded dna-binding protein 2	sequence-specific single-stranded-dna-binding protein 2	0.8986	329	169.101	143.715	103.342	72.3174
g11328	dbnl_bovin	drebrin-like protein		0.6547	1209	205.38	249.06	172.75	234.513
g11329	ub2d4_human	ubiquitin-conjugating enzyme e2 d4	hbuce1 |ubiquitin carrier protein d4 |ubiquitin-protein ligase d4	0.8165	4532	77.4028	106.526	121.641	106.31
g1133	abca1_human	atp-binding cassette sub-family a member 1	atp-binding cassette transporter 1 short=abc-1 short=atp-binding cassette 1 |cholesterol efflux regulatory protein	0.565	6833	5.65656	8.01227	16.7044	2.32133
g11330	t7l1b_danre	transcription factor 7-like 1-b	hmg box transcription factor 3-b short=tcf-3-b	0.7529	1520	33.9046	23.7393	19.1727	19.5662
g11331	gria3_human	glutamate receptor 3 short= -3	ampa-selective glutamate receptor 3 | -c | -k3 |glutamate receptor ampa 3 short= 3 flags: precursor	0.785	633	23.1289	39.3134	42.2021	28.1901
g11332	kctd8_mouse	btb poz domain-containing protein kctd8		0.6985	418	7.00508	5.95344	11.6198	4.74331
g11333	maea_danre	macrophage erythroblast attacher		0.6805	2255	129.071	80.0084	59.2326	72.9775
g11334	smad1_danre	mothers against decapentaplegic homolog 1 short=mad homolog 1 short=mothers against dpp homolog 1	smad family member 1 short=smad 1 short=smad1	0.789	1531	13.7704	12.1907	11.1037	23.3107
g11335	mmaa_human	methylmalonic aciduria type a mitochondrial flags: precursor		0.6	1516	44.4241	50.887	22.4271	35.312
g11336	ednra_bovin	endothelin-1 receptor	endothelin a receptor short=et-a short=et-ar flags: precursor	0.725	3658	22.8935	72.452	27.2198	42.2774
g11337	tgfa_rat	protransforming growth factor alpha contains:	transforming growth factor alpha short=tgf-alpha |egf-like tgf short=etgf |tgf type 1 flags: precursor	0.645	2477	1.65498	3.01397	0.980435	4.00223
g11339	nfh_human	neurofilament heavy polypeptide short=nf-h	200 kda neurofilament protein |neurofilament triplet h protein	0.6935	2531	17.5849	9.83223	7.67613	8.61704
g1134	rhg29_danre	rho gtpase-activating protein 29	rho-type gtpase-activating protein 29	0.53	3290	11.9261	26.0956	17.7158	25.9138
g11340	thoc5_danre	tho complex subunit 5 homolog		0.734	1885	224.93	184.165	163.62	180.915
g11341	cd37_bovin	leukocyte antigen cd37 ame: cd_antigen=cd37		0.59	750	38.2608	63.043	19.4283	23.7924
g11343	zn208_human	zinc finger protein 208	zinc finger protein 91-like	0.422	9221	37.0263	39.537	46.8799	55.2602
g1135	rhg29_danre	rho gtpase-activating protein 29	rho-type gtpase-activating protein 29	0.65	1311	3.57361	4.7455	11.1146	4.53708
g11350	ats18_human	a disintegrin and metalloproteinase with thrombospondin motifs 18 short=adam-ts 18 short=adam-ts18 short=adamts-18 flags: precursor		0.4535	2919	0.601876	2.13133	0	2.71696
g11351	cl004_human	uncharacterized protein c12orf4		0.84	2859	48.9557	47.438	23.7842	65.1886
g11352	r51a1_human	rad51-associated protein 1	rad51-interacting protein	0.575	2284	7.9485	2.1791	1.06328	6.07659
g11353	dyrk4_mouse	dual specificity tyrosine-phosphorylation-regulated kinase 4		0.716	2029	9.5247	6.13242	3.59074	10.749
g11354	ndua9_bovin	nadh dehydrogenase 1 alpha subcomplex subunit mitochondrial	complex i-39kd short=ci-39kd |nadh-ubiquinone oxidoreductase 39 kda subunit flags: precursor	0.767	1161	203.783	166.117	131.781	182.73
g11356	sh3l1_bovin	sh3 domain-binding glutamic acid-rich-like protein		0.7488	1064	99.0719	61.9796	54.779	93.1721
g11359	grm1b_human	gram domain-containing protein 1b		0.6222	3770	93.3582	103.304	273.774	170.397
g1136	abcd3_rat	atp-binding cassette sub-family d member 3	70 kda peroxisomal membrane protein short=pmp70	0.5795	2896	169.257	128.036	101.469	164.312
g11360	efnb2_danre	ephrin-b2a flags: precursor		0.5715	819	52.9136	44.0584	71.1659	26.6297
g11361	argl1_xentr	arginine and glutamate-rich protein 1		0.95	1259	437.707	486.243	574.824	533.865
g11362	cd276_rat	cd276 antigen	b7 homolog 3 short=b7-h3 |costimulatory molecule ame: cd_antigen=cd276 flags: precursor	0.444	1130	0.518252	6.60674	0	1.7546
g11363	cu062_mouse	uncharacterized protein c21orf62 homolog		0.515	2207	52.8044	29.8805	25.3087	13.4756
g11364	i10r2_human	interleukin-10 receptor subunit beta short=il-10 receptor subunit beta short=il-10r subunit beta short=il-10rb	cytokine receptor class-ii member 4 |cytokine receptor family 2 member 4 short=crf2-4 |interleukin-10 receptor subunit 2 short=il-10r subunit 2 short=il-10r2 ame: cd_antigen=cdw210b flags: precursor	0.427	2581	21.3285	19.7656	9.40929	30.7277
g11366	cad15_human	cadherin-15	cadherin-14 |muscle cadherin short=m-cadherin flags: precursor	0.6035	3498	65.2927	94.9742	240.215	304.377
g11367	acsf3_mouse	acyl- synthetase family member mitochondrial flags: precursor		0.567	1300	27.9298	13.3998	18.6811	16.7767
g11369	tdt_oncmy	dna nucleotidylexotransferase	terminal addition enzyme |terminal deoxynucleotidyltransferase short=terminal transferase	0.5825	1197	3.42471	46.777	93.3272	3.31279
g1137	ppa5_rabit	tartrate-resistant acid phosphatase type 5 short=tr-ap	tartrate-resistant acid atpase short= ase |type 5 acid phosphatase flags: precursor	0.498	1101	3.72332	9.04101	2.20576	12.6057
g11370	ip6k1_human	inositol hexakisphosphate kinase 1 short= 6 kinase 1	inositol hexaphosphate kinase 1	0.6672	2863	47.0464	46.0679	33.93	48.4769
g11371	gmppb_danre	mannose-1-phosphate guanyltransferase beta	gdp-mannose pyrophosphorylase b |gtp-mannose-1-phosphate guanylyltransferase beta	0.854	3184	134.451	85.1918	56.4421	62.2708
g11372	lmcd1_mouse	lim and cysteine-rich domains protein 1		0.6755	3288	24.0448	34.4369	29.5442	41.6078
g11373	rn123_human	e3 ubiquitin-protein ligase rnf123	kip1 ubiquitination-promoting complex protein 1 |ring finger protein 123	0.5555	2962	24.5164	20.5838	21.3173	35.4771
g11374	amgo1_mouse	amphoterin-induced protein 1	amigo-1 |alivin-2 flags: precursor	0.6247	1759	201.756	183.21	190.528	199.51
g11376	iqec1_mouse	iq motif and sec7 domain-containing protein 1		0.6259	3388	52.5472	18.3629	7.88486	10.5338
g11377	slmap_rat	sarcolemmal membrane-associated protein		0.588	2219	7.91742	6.72881	2.18886	0.893512
g11378	abh6b_xenla	monoacylglycerol lipase abhd6-b	abhydrolase domain-containing protein 6-b	0.557	1822	89.033	34.8286	34.6553	33.7342
g11379	htd2_human	hydroxyacyl-thioester dehydratase type mitochondrial short= 2	3-hydroxyacyl- dehydratase flags: precursor	0.5814	985	224.737	99.7942	71.5001	82.5288
g1138	tf_mouse	tissue factor short=tf	coagulation factor iii ame: cd_antigen=cd142 flags: precursor	0.5278	1960	57.0685	62.8483	58.2353	49.5676
g11381	kctd6_danre	btb poz domain-containing protein kctd6		0.745	2226	84.9761	146.45	182.195	134.496
g11382	ccd71_human	coiled-coil domain-containing protein 71		0.812	2692	51.5576	64.7094	46.9108	78.0708
g11383	dyh12_mouse	dynein heavy chain axonemal	axonemal beta dynein heavy chain 12 |axonemal dynein heavy chain 12-like protein |axonemal dynein heavy chain 7-like protein |ciliary dynein heavy chain 12	0.6175	8710	8.53896	20.714	17.8446	8.65014
g11384	cd53_mouse	leukocyte surface antigen cd53	cell surface glycoprotein cd53 ame: cd_antigen=cd53	0.5127	3004	4.67876	11.5977	5.65904	10.5603
g11386	s22a5_mouse	solute carrier family 22 member 5	high-affinity sodium-dependent carnitine cotransporter |organic cation carnitine transporter 2	0.562	1427	2.05194	1.74389	3.4037	2.77884
g11387	pcy1b_mouse	choline-phosphate cytidylyltransferase b	cct-beta |ctp:phosphocholine cytidylyltransferase b short=cct b short=ct b |phosphorylcholine transferase b	0.8264	3166	301.506	165.85	154.948	136.522
g11389	pdk3_mouse	kinase isozyme mitochondrial	pyruvate dehydrogenase kinase isoform 3 flags: precursor	0.7395	4481	111.871	156.887	178.306	127.874
g1139	cnn3_rat	calponin-3	acidic isoform | non-muscle isoform	0.8045	3441	170.701	270.839	252.664	205.127
g11390	osta_danre	organic solute transporter subunit alpha short=ost-alpha		0.6329	1264	25.9454	20.6722	21.1344	7.84297
g11391	rhg19_chick	rho gtpase-activating protein 19	rho-type gtpase-activating protein 19	0.8505	3200	2.01309	2.72184	6.83026	3.71757
g11395	e41l1_mouse	band -like protein 1	neuronal protein short=	0.81	780	41.2941	60.6182	43.5891	35.587
g11396	e41l1_mouse	band -like protein 1	neuronal protein short=	0.7195	4459	60.677	79.5283	78.4277	95.6002
g11397	bpi_human	bactericidal permeability-increasing protein short=bpi	cap 57 flags: precursor	0.4765	1004	42.5803	53.2904	14.5132	29.6221
g11398	ubn2_bovin	ubinuclein-2		0.7443	2460	20.4731	13.1508	13.8209	15.3136
g11399	prdx2_human	peroxiredoxin-2	natural killer cell-enhancing factor b short=nkef-b |prp |thiol-specific antioxidant protein short=tsa |thioredoxin peroxidase 1 |thioredoxin-dependent peroxide reductase 1	0.883	1619	260.8	281.286	261.004	249.828
g114	gmfg_human	glia maturation factor gamma short=gmf-gamma		0.86	892	16.4133	20.9238	16.3354	22.2276
g1140	alg14_mouse	udp-n-acetylglucosamine transferase subunit alg14 homolog		0.6183	1790	39.2598	44.4878	70.5497	44.3062
g11400	junb_cypca	transcription factor jun-b		0.6845	1981	871.49	349.852	411.907	879.756
g11402	adxl_danre	adrenodoxin-like mitochondrial	ferredoxin-1-like protein flags: precursor	0.706	2780	39.3928	22.3789	19.2186	32.0941
g11403	s1pr1_rat	sphingosine 1-phosphate receptor 1 short=s1p receptor 1 short=s1p1	endothelial differentiation g-protein coupled receptor 1 |sphingosine 1-phosphate receptor edg-1 short=s1p receptor edg-1 ame: cd_antigen=cd363	0.6435	1431	4.9109	7.82559	8.48545	12.4698
g11404	spc24_danre	kinetochore protein spc24		0.555	1377	5.52878	3.61443	0	1.43987
g11405	cdn2d_bovin	cyclin-dependent kinase 4 inhibitor d	p19-ink4d	0.6315	1691	0	0	0	0
g11406	ldlr2_xenla	low-density lipoprotein receptor 2 short=ldl receptor 2 flags: precursor		0.613	4003	25.6019	136.145	118.302	86.183
g11407	lin41_human	tripartite motif-containing protein 71	protein lin-41 homolog	0.5005	6351	4.7027	5.87751	5.35341	4.68281
g11409	cdn1b_mouse	cyclin-dependent kinase inhibitor 1b	cyclin-dependent kinase inhibitor p27 |p27kip1	0.5713	1829	154.331	189.123	327.965	188.622
g1141	tm56b_xenla	transmembrane protein 56-b		0.7267	4850	135.599	116.474	185.771	162.296
g11410	syym_rat	tyrosyl-trna mitochondrial	tyrosine--trna ligase short= flags: precursor	0.6045	1766	44.4359	42.9787	26.1281	41.5402
g11411	cv040_chick	upf0595 protein c22orf40 homolog		0.7743	1289	19.0816	23.1671	5.65214	4.61451
g11412	ppara_canfa	peroxisome proliferator-activated receptor alpha short=ppar-alpha	nuclear receptor subfamily 1 group c member 1	0.7635	5421	16.6365	26.8547	15.6795	17.5558
g11415	gpr64_rat	g-protein coupled receptor 64	rat epididymis-specific protein 6 short=re6 flags: precursor	0.8083	400	4.39219	0	0	0
g11416	gbrr3_rat	gamma-aminobutyric acid receptor subunit rho-3	gaba receptor subunit rho-3 |gaba receptor flags: precursor	0.594	1425	0	0	0	0
g11417	ap2m1_chick	ap-2 complex subunit mu-1	ap-2 mu-2 chain |clathrin assembly protein complex 2 medium chain |clathrin coat assembly protein ap50 |clathrin coat-associated protein ap50 |ha2 50 kda subunit |mu2-adaptin |plasma membrane adaptor ap-2 50 kda protein	0.6455	1352	626.341	754.66	749.038	662.856
g11418	dvl3_xentr	segment polarity protein dishevelled homolog dvl-3 short=dishevelled-3	dsh homolog 3	0.7295	2117	69.9873	69.9424	50.475	52.4475
g11419	mrp5_human	multidrug resistance-associated protein 5	atp-binding cassette sub-family c member 5 |multi-specific organic anion transporter c short=moat-c |smrp |pabc11	0.711	2502	170.164	244.676	319.34	240.904
g1142	cchl_chick	cytochrome c-type heme lyase short=cchl	holocytochrome c-type synthase	0.64	2748	118.915	149.421	121.957	200.579
g11420	mrp5_mouse	multidrug resistance-associated protein 5	atp-binding cassette sub-family c member 5 |multi-specific organic anion transporter c short=moat-c |smrp	0.604	11364	111.26	215.262	162.415	246.704
g11421	rl35a_human	60s ribosomal protein l35a	cell growth-inhibiting gene 33 protein	0.7267	922	5703.17	2932.53	3708.65	3122.44
g11422	iqcg_mouse	iq domain-containing protein g		0.548	1165	72.8889	48.0619	85.4678	81.6908
g11423	lrch3_human	leucine-rich repeat and calponin homology domain-containing protein 3 flags: precursor		0.678	3941	57.2102	58.0932	51.7628	57.8561
g11425	opsg4_danre	green-sensitive opsin-4	green cone photoreceptor pigment 4 |opsin rh2-4 |opsin- medium-wave-sensitive 4	0.8695	2021	0	0	0	0
g11426	opsg3_danre	green-sensitive opsin-3	green cone photoreceptor pigment 3 |opsin rh2-3 |opsin- medium-wave-sensitive 3	0.865	1465	0	0	1.6577	0
g11427	fbw12_human	f-box wd repeat-containing protein 12	f-box and wd-40 domain-containing protein 12 |f-box only protein 35	0.45	2322	78.1842	73.4129	92.0376	75.1412
g11428	ptpc1_danre	protein tyrosine phosphatase domain-containing protein 1		0.575	2164	1.89435	4.0249	0	0
g11429	auts2_human	autism susceptibility gene 2 protein		0.58	5085	64.7239	75.8551	86.9211	67.0649
g1143	ptbp2_human	polypyrimidine tract-binding protein 2	neural polypyrimidine tract-binding protein |neurally-enriched homolog of ptb |ptb-like protein	0.694	1148	118.859	215.688	190.391	207.251
g11431	yif1b_danre	protein yif1b	yip1-interacting factor homolog b	0.7915	3375	36.7859	57.8815	43.8936	55.222
g11432	mta1_human	metastasis-associated protein mta1		0.6245	4702	36.4926	37.0476	54.748	38.3722
g11434	herc1_human	probable e3 ubiquitin-protein ligase herc1	hect domain and rcc1-like domain-containing protein 1 |p532 |p619	0.542	4455	30.1028	30.7227	27.8014	49.4007
g11435	acbg2_xenla	long-chain-fatty-acid-- ligase acsbg2	acyl- synthetase bubblegum family member 2	0.531	8363	2.52093	3.422	1.45195	5.92701
g11436	hcn1_rabit	potassium sodium hyperpolarization-activated cyclic nucleotide-gated channel 1	rbhcn1	0.778	4720	29.2812	22.1438	25.726	37.3857
g11437	zb16a_danre	zinc finger and btb domain-containing protein 16-a	promyelocytic leukemia zinc finger protein-a |zinc finger protein plzf-a	0.6045	1676	2.09651	5.19683	14.4901	10.647
g11438	ncam1_rat	neural cell adhesion molecule 1 short=n-cam-1 short=ncam-1 ame: cd_antigen=cd56 flags: precursor		0.6525	3731	214.096	237.448	247.996	167.927
g11439	arrd3_bovin	arrestin domain-containing protein 3		0.5006	1606	24.0668	68.9539	71.0718	40.7405
g1144	ptbp2_rat	polypyrimidine tract-binding protein 2	neural polypyrimidine tract-binding protein |ptb-like protein	0.7767	4040	104.079	147.526	137.056	172.75
g11440	arrd3_rat	arrestin domain-containing protein 3	liver regeneration-related protein lrrg00048	0.5028	2152	48.1671	21.9713	24.827	18.4266
g11441	arrd3_human	arrestin domain-containing protein 3	tbp-2-like inducible membrane protein short=tlimp	0.653	4146	42.6577	177.967	159.325	214.243
g11442	gpr98_danre	g-protein coupled receptor 98	monogenic audiogenic seizure susceptibility protein 1 homolog |very large g-protein coupled receptor 1 flags: precursor	0.79	1182	43.1044	43.1599	32.8736	30.1935
g11443	nse2_rat	e3 sumo-protein ligase nse2	mms21 homolog |non-structural maintenance of chromosomes element 2 homolog short=non-smc element 2 homolog	0.65	688	35.7504	23.5109	70.597	34.582
g11444	trib1_mouse	tribbles homolog 1 short=trb-1		0.604	1311	2.68021	8.54189	29.6389	37.809
g11445	fa84b_human	protein fam84b	breast cancer membrane protein 101 |protein nse2	0.59	1992	50.86	81.2023	73.1487	83.608
g11446	k1c13_oncmy	type i cytoskeletal 13	cytokeratin-13 short=ck-13 |keratin-13 short=k13	0.804	3632	20.155	30.4901	26.746	29.4785
g11449	klh10_rat	kelch-like protein 10		0.5595	3006	1.36373	12.0039	5.65528	14.5108
g1145	dpyd_danre	dihydropyrimidine dehydrogenase short=dhpdhase short=dpd	dihydrothymine dehydrogenase |dihydrouracil dehydrogenase	0.7023	1986	45.411	35.0851	26.9022	14.9751
g11450	lrfn6_human	leucine-rich repeat and fibronectin type-iii domain-containing protein 6	extracellular leucine-rich repeat and fibronectin type iii domain-containing protein 2 |leucine-rich repeat-containing protein 62 flags: precursor	0.538	1562	29.6187	19.1181	15.5476	38.0801
g11451	sgsm3_danre	small g protein signaling modulator 3	run and tbc1 domain-containing protein 3	0.582	1157	254.598	468.886	581.422	365.009
g11452	smad5_danre	mothers against decapentaplegic homolog 5 short=mad homolog 5 short=mothers against dpp homolog 5	protein somitabun |smad family member 5 short=smad 5 short=smad5	0.9305	3114	32.7228	51.1453	43.6731	58.577
g11453	syvn1_danre	e3 ubiquitin-protein ligase synoviolin	synovial apoptosis inhibitor 1 flags: precursor	0.6375	3525	125.099	112.249	95.0746	110.806
g11454	g137b_human	integral membrane protein gpr137b	transmembrane 7 superfamily member 1 protein	0.65	3145	59.2142	80.3137	86.4853	78.8038
g11455	pld3_xenla	phospholipase d3 short=pld 3	choline phosphatase 3 |phosphatidylcholine-hydrolyzing phospholipase d3	0.606	3617	17.6481	23.0484	26.8569	19.7338
g11456	rpb7_rat	dna-directed rna polymerase ii subunit rpb7 short=rna polymerase ii subunit b7	dna-directed rna polymerase ii subunit g	0.6745	1403	84.3166	178.259	138.477	203.499
g11457	ef1g_carau	elongation factor 1-gamma short=ef-1-gamma	eef-1b gamma	0.7645	1884	7002.94	6978.21	7248.23	6409.06
g11458	myo9a_mouse	myosin-ixa	unconventional myosin-9a	0.5945	6232	53.9391	61.894	111.451	62.6753
g11459	mpi_bovin	mannose-6-phosphate isomerase	phosphohexomutase |phosphomannose isomerase short=pmi	0.6105	3325	97.2225	149.312	116.862	157.424
g1146	cski2_human	caskin-2		0.607	1452	23.3927	73.6964	31.7784	53.2544
g11460	scam2_human	secretory carrier-associated membrane protein 2 short=secretory carrier membrane protein 2		0.721	4087	93.5682	84.6359	95.6678	98.4802
g11461	bbs4_human	bardet-biedl syndrome 4 protein		0.5305	3658	117.509	81.2959	99.5846	89.9751
g11462	adpgk_mouse	adp-dependent glucokinase short=adp-gk short=adpgk flags: precursor		0.4694	3919	54.8416	51.4344	31.6038	70.323
g11464	acvr1_chick	activin receptor type-1	activin receptor type i |type i tgf b receptor flags: precursor	0.776	2303	39.9232	63.7532	35.8533	67.1519
g11465	acv1b_rat	activin receptor type-1b	activin receptor type ib short=actr-ib |activin receptor-like kinase 4 short=alk-4 |serine threonine-protein kinase receptor r2 short=skr2 flags: precursor	0.6915	5765	65.6225	79.426	94.7824	98.0174
g11466	mll2_human	histone-lysine n-methyltransferase mll2	all1-related protein |lysine n-methyltransferase 2b short=kmt2b |myeloid lymphoid or mixed-lineage leukemia protein 2	0.6844	3076	48.7386	65.5304	65.5294	70.2583
g11467	mll2_human	histone-lysine n-methyltransferase mll2	all1-related protein |lysine n-methyltransferase 2b short=kmt2b |myeloid lymphoid or mixed-lineage leukemia protein 2	0.785	1115	46.7449	46.8693	39.2051	42.677
g11468	pgcb_bovin	brevican core protein flags: precursor		0.575	2738	1.28333	6.36222	2.66092	0.724143
g11469	snpc2_rat	snrna-activating protein complex subunit 2 short=snapc subunit 2	small nuclear rna-activating complex polypeptide 2 |snrna-activating protein complex 45 kda subunit short=snapc 45 kda subunit	0.5233	5106	57.9202	76.0305	77.5267	71.8371
g1147	sia7a_chick	alpha-n-acetylgalactosaminide alpha- -sialyltransferase 1	c alpha- -sialyltransferase i |st6 c i short=st6 ci |sialyltransferase 7a short=siat7-a	0.511	2119	1.10547	8.22075	5.73038	1.87136
g11470	cg052_human	n-acetyltransferase c7orf52		0.68	4755	51.3576	44.7466	33.7084	30.8559
g11471	cg052_human	n-acetyltransferase c7orf52		0.7029	7948	81.1239	69.6653	50.7218	36.1716
g11472	ap1s1_human	ap-1 complex subunit sigma-1a	adapter-related protein complex 1 sigma-1a subunit |adaptor protein complex ap-1 sigma-1a subunit |clathrin assembly protein complex 1 sigma-1a small chain |clathrin coat assembly protein ap19 |golgi adaptor ha1 ap1 adaptin sigma-1a subunit |ha1 19 kda subunit |sigma 1a subunit of ap-1 clathrin |sigma-adaptin 1a |sigma1a-adaptin	0.776	2365	117.62	111.011	95.4985	88.8653
g11473	pai1_human	plasminogen activator inhibitor 1 short=pai short=pai-1	endothelial plasminogen activator inhibitor |serpin e1 flags: precursor	0.5375	3358	6.10389	15.5626	7.9553	10.628
g11474	gsxl5_arath	flavin-containing monooxygenase fmo gs-ox-like 5	flavin-monooxygenase glucosinolate s-oxygenase-like 5	0.539	2124	21.506	14.6453	4.57352	13.0687
g11475	ch034_danre	uncharacterized protein c8orf34 homolog		0.6267	1303	30.1127	8.59434	9.31902	13.6948
g11477	sulf1_mouse	extracellular sulfatase sulf-1 short=msulf-1 flags: precursor		0.818	909	8.37527	0	5.34332	6.54358
g11478	s6a17_rat	orphan sodium- and chloride-dependent neurotransmitter transporter ntt4	solute carrier family 6 member 17	0.749	3845	30.3093	29.7718	30.9488	6.18789
g11479	kcnc2_human	potassium voltage-gated channel subfamily c member 2	voltage-gated potassium channel	0.565	2071	49.2027	85.9152	56.2867	22.0194
g11480	guc1a_chick	guanylyl cyclase-activating protein 1 short=gcap 1	guanylate cyclase activator 1a	0.6985	1123	1.04297	2.21597	4.32509	3.53108
g11482	mep50_ponab	methylosome protein 50 short=mep-50	wd repeat-containing protein 77	0.515	2446	168.313	126.156	72.4788	115.104
g11483	g0s2_human	g0 g1 switch regulatory protein 2		0.65	1375	2.98136	16.2886	3.53242	2.88393
g11484	lamb3_mouse	laminin subunit beta-3	epiligrin subunit bata |kalinin b1 chain |kalinin subunit beta |laminin-5 subunit beta |nicein subunit beta flags: precursor	0.5105	693	0	0	0	0
g11485	cad23_rat	cadherin-23	otocadherin flags: precursor	0.462	2441	2.63903	3.05842	3.97958	4.8735
g11486	gi24_human	platelet receptor gi24 flags: precursor		0.52	3186	52.754	151.921	160.835	119.485
g11487	cad23_mouse	cadherin-23	otocadherin flags: precursor	0.504	4172	4.49185	11.035	6.98525	9.98005
g11488	kcnkc_human	potassium channel subfamily k member 12	tandem pore domain halothane-inhibited potassium channel 2 short=thik-2	0.57	826	3.54494	3.01276	0	0
g11489	tacd2_mouse	tumor-associated calcium signal transducer 2	cell surface glycoprotein trop-2 flags: precursor	0.55	1662	1817.83	2777.52	4141.08	3470.33
g1149	jmjd6_danre	bifunctional arginine demethylase and lysyl-hydroxylase jmjd6	histone arginine demethylase jmjd6 | domain-containing protein 6 |jumonji domain-containing protein 6 |lysyl-hydroxylase jmjd6 |peptide-lysine 5-dioxygenase jmjd6 |phosphatidylserine receptor short=protein ptdsr short=zfpsr	0.7155	4760	40.231	87.0465	72.4479	87.8887
g11490	fbn2_human	fibrillin-2 flags: precursor		0.4635	4590	0.765523	0.271083	0.529093	0.431961
g11491	calm_rat	calmodulin short=		0.989	1324	2440.69	1348.58	1775.55	1259.41
g11492	cb061_mouse	uncharacterized protein c2orf61 homolog		0.545	463	6.32424	8.06222	20.9809	0
g11493	ttc7b_human	tetratricopeptide repeat protein 7b short=tpr repeat protein 7b	tetratricopeptide repeat protein 7-like-1 short=tpr repeat protein 7-like-1	0.7967	1325	165.743	70.4303	34.8243	71.8262
g11494	zn235_human	zinc finger protein 235	zinc finger protein 270 |zinc finger protein 93 homolog short=zfp-93 |zinc finger protein hzf6	0.6745	2084	1.68606	3.58235	3.49597	8.56254
g11495	zn845_human	zinc finger protein 845		0.576	4752	21.5666	36.1341	26.0638	45.0614
g11498	tfr1_crigr	transferrin receptor protein 1 short=tr short= short= 1 short=trfr ame: cd_antigen=cd71		0.491	4360	50.7721	65.0673	61.8274	70.9408
g11499	ccl20_mouse	c-c motif chemokine 20	beta-chemokine exodus-1 |cc chemokine larc |cc chemokine st38 |liver and activation-regulated chemokine |macrophage inflammatory protein 3 alpha short=mip-3-alpha |small-inducible cytokine a20 flags: precursor	0.6025	551	6.37704	2.2582	4.40751	0
g115	smag2_human	protein smaug homolog 2 short=smaug 2 short=hsmaug2	sterile alpha motif domain-containing protein 4b short=sam domain-containing protein 4b	0.6631	5989	31.8774	70.4303	86.7769	65.8804
g1150	srsf2_pantr	serine arginine-rich splicing factor 2	splicing 35 kda |splicing factor sc35 short=sc-35 |splicing arginine serine-rich 2	0.7886	3192	340.697	537.546	529.531	594.438
g11500	epha3_danre	ephrin type-a receptor 3	eph-like kinase 1 |tyrosine-protein kinase receptor zek1 flags: precursor	0.8565	1396	67.5398	50.8047	64.3667	48.2893
g11502	f120c_mouse	constitutive coactivator of ppar-gamma-like protein 2	protein fam120c	0.6222	6331	118.586	143.668	123.517	151.889
g11503	phf8_danre	histone lysine demethylase phf8	phd finger protein 8 short=zphf8	0.647	6474	90.458	116.662	121.539	116.071
g11504	huwe1_human	e3 ubiquitin-protein ligase huwe1	arf-binding protein 1 short=arf-bp1 | uba and wwe domain-containing protein 1 |homologous to e6ap carboxyl terminus homologous protein 9 short= 9 |large structure of ureb1 short=lasu1 |mcl-1 ubiquitin ligase e3 short=mule |upstream regulatory element-binding protein 1 short=ure-b1 short=ure-binding protein 1	0.5329	3783	51.5499	89.1348	77.6772	82.2851
g11505	egr3_mouse	early growth response protein 3 short=egr-3		0.57	642	3.64875	0	0	6.17665
g11506	pebp4_mouse	phosphatidylethanolamine-binding protein 4 short=pebp-4 flags: precursor		0.42	1262	2.32023	3.9438	0	6.28432
g11507	pebp4_human	phosphatidylethanolamine-binding protein 4 short=pebp-4 short=hpebp4	protein cousin-of-rkip 1 flags: precursor	0.5964	826	2.12697	0	2.94012	0
g11508	rhbt2_human	rho-related btb domain-containing protein 2	deleted in breast cancer 2 gene protein |p83	0.6245	4643	71.8945	62.9772	31.9063	35.8706
g11509	stc1_mouse	stanniocalcin-1 short=stc-1 flags: precursor		0.7495	2333	0	0.533334	0	0
g11510	nkx31_human	homeobox protein nkx-	homeobox protein nk-3 homolog a	0.7005	884	0.662472	0	2.74721	0
g11511	mfrn1_danre	mitoferrin-1	mitochondrial iron transporter 1 |protein frascati |solute carrier family 25 member 37	0.6175	875	2.00786	2.84404	19.4283	13.5957
g11512	entp4_mouse	ectonucleoside triphosphate diphosphohydrolase 4 short=ntpdase 4	lysosomal apyrase-like protein of 70 kda |uridine-diphosphatase short=udpase	0.7238	1634	70.6047	89.0939	69.8539	84.9383
g11513	entp4_mouse	ectonucleoside triphosphate diphosphohydrolase 4 short=ntpdase 4	lysosomal apyrase-like protein of 70 kda |uridine-diphosphatase short=udpase	0.4755	1687	36.7968	67.1182	66.2197	65.8159
g11514	chmp7_danre	charged multivesicular body protein 7	chromatin-modifying protein 7	0.6193	1846	134.827	136.155	106.561	122.442
g11515	lgi3_human	leucine-rich repeat lgi family member 3	lgi1-like protein 4 |leucine-rich glioma-inactivated protein 3 flags: precursor	0.636	4602	22.015	115.45	43.8002	44.376
g11516	fgr1a_danre	basic fibroblast growth factor receptor 1-a short=fgfr-1-a short=bfgf-r-1-a flags: precursor		0.9105	2716	258.96	256.092	250.365	210.972
g11517	fgr1a_danre	basic fibroblast growth factor receptor 1-a short=fgfr-1-a short=bfgf-r-1-a flags: precursor		0.6225	2005	132.605	153.905	167.151	146.354
g11519	rtf21_schpo	retrotransposable element tf2 155 kda protein type 1		0.523	1563	0	0	1.55377	0
g1152	rn157_human	ring finger protein 157		0.7044	5137	45.2585	55.4677	50.1119	53.6492
g11520	fut10_danre	alpha-( )-fucosyltransferase 10	fucosyltransferase x short=fuc-tx short= -x |galactoside 3-l-fucosyltransferase 10 short=fucosyltransferase 10	0.6715	2904	37.9124	24.8511	26.7607	33.4547
g11521	nrg1_human	pro-neuregulin- membrane-bound isoform short=pro-nrg1 contains:	neuregulin-1 |acetylcholine receptor-inducing activity short=aria |breast cancer cell differentiation factor p45 |glial growth factor |heregulin short=hrg |neu differentiation factor |sensory and motor neuron-derived factor flags: precursor	0.5844	3593	47.1043	40.1712	56.7763	55.7342
g11522	pzrn3_human	e3 ubiquitin-protein ligase pdzrn3	ligand of numb protein x 3 |pdz domain-containing ring finger protein 3 |semaphorin cytoplasmic domain-associated protein 3 short=protein semacap3	0.8586	1525	13.4406	16.3183	19.1098	7.8008
g11523	pzrn3_rat	e3 ubiquitin-protein ligase pdzrn3	pdz domain-containing ring finger protein 3 |semaphorin cytoplasmic domain-associated protein 3 short=protein semacap3	0.6835	1295	5.42664	14.4124	11.2519	3.06209
g11525	yg31b_yeast	transposon ty3-g gag-pol polyprotein	gag3-pol3 |transposon ty3-1 tya-tyb polyprotein contains: |capsid protein short=ca |p24 contains: |spacer peptide p3 contains: |nucleocapsid protein p11 short=nc contains: |ty3 protease short=pr |p16 contains: |spacer peptide j contains: |reverse transcriptase ribonuclease h short=rt short=rt-rh |p55 contains: |integrase p61 short=in contains: |integrase p58 short=in	0.575	1586	0	0	0	0
g11526	sh34a_danre	sh3 domain-binding protein 4-a		0.701	3312	9.19459	7.88939	11.7321	14.9661
g11527	arl4c_human	adp-ribosylation factor-like protein 4c	adp-ribosylation factor-like protein 7 |adp-ribosylation factor-like protein lak	0.7315	2250	49.713	59.7249	46.412	51.9909
g11529	cu002_human	uncharacterized protein c21orf2	c21orf- |yf5 a2	0.5442	1573	84.1394	79.8927	115.792	92.0136
g1153	foxj1_xentr	forkhead box protein j1 short= 1		0.6885	1952	3.30014	5.7369	3.73238	1.01573
g11530	orc2_xenla	origin recognition complex subunit 2 short=xorc2		0.5955	2324	45.3582	31.5886	19.8546	29.0068
g11531	f126b_mouse	protein fam126b		0.83	1732	18.9348	11.4944	15.4237	32.0529
g11532	ndub3_ponpy	nadh dehydrogenase 1 beta subcomplex subunit 3	complex i-b12 short=ci-b12 |nadh-ubiquinone oxidoreductase b12 subunit	0.8125	660	314.995	288.444	294.368	300.41
g11533	cflar_human	casp8 and fadd-like apoptosis regulator	caspase homolog short=cash |caspase-eight-related protein short=casper |caspase-like apoptosis regulatory protein short=clarp |cellular flice-like inhibitory protein short=c-flip |fadd-like antiapoptotic molecule 1 short=flame-1 |inhibitor of flice short=i-flice |mach-related inducer of toxicity short=mrit |usurpin contains: |casp8 and fadd-like apoptosis regulator subunit p43 contains: |casp8 an…	0.5929	913	59.0115	103.576	50.5391	78.1789
g11535	tgfr2_chick	tgf-beta receptor type-2 short=tgfr-2	tgf-beta type ii receptor |transforming growth factor-beta receptor type ii short=tgf-beta receptor type ii short= -ii flags: precursor	0.6545	2294	21.444	52.6129	31.7594	52.7223
g11536	stt3b_mouse	dolichyl-diphosphooligosaccharide--protein glycosyltransferase subunit stt3b short=oligosaccharyl transferase subunit stt3b short=stt3-b	b6dom1 antigen |source of immunodominant mhc-associated peptides	0.8244	503	266.617	341.37	270.374	268.039
g11537	ctrc_human	chymotrypsin-c	caldecrin flags: precursor	0.7085	1144	0	0	2.12285	0
g11539	tal1_danre	t-cell acute lymphocytic leukemia protein 1 homolog short=tal-1	stem cell protein short=zscl	0.8067	3168	64.8846	69.1261	43.6953	51.32
g1154	lrc59_danre	leucine-rich repeat-containing protein 59		0.701	2095	168.839	241.727	143.742	190.226
g11540	rora_mouse	nuclear receptor ror-alpha	nuclear receptor rzr-alpha |nuclear receptor subfamily 1 group f member 1 |retinoid-related orphan receptor-alpha	0.6195	3088	30.3433	20.5498	22.8069	10.2731
g11541	narg2_bovin	nmda receptor-regulated protein 2		0.4667	1574	23.0678	30.0395	20.0578	32.7511
g11543	t126a_mouse	transmembrane protein 126a		0.6029	1625	26.3081	19.1426	13.4504	36.6038
g11544	sytl2_mouse	synaptotagmin-like protein 2	exophilin-4	0.582	1236	12.7928	5.03345	1.96484	6.41652
g11545	sytl2_human	synaptotagmin-like protein 2	breast cancer-associated antigen sga-72m |exophilin-4	0.7756	2844	6.38339	2.62504	5.1235	6.97153
g11547	nckp1_danre	nck-associated protein 1 short=nap 1		0.7217	4390	213.44	206.622	183.108	205.497
g11548	sfrp3_mouse	secreted frizzled-related protein 3 short=sfrp-3	frezzled |fritz |frizzled-related protein 1 | -1 flags: precursor	0.6805	2244	49.585	65.984	125.539	66.2668
g11549	lpar4_mouse	lysophosphatidic acid receptor 4 short=lpa receptor 4 short=lpa-4	g-protein coupled receptor 23 |p2y purinoceptor 9 short=p2y9 |purinergic receptor 9	0.585	1069	20.2695	15.1314	2.27178	9.27364
g1155	nat9_human	n-acetyltransferase 9	embryo brain-specific protein	0.5888	2056	314.745	174.294	160.643	181.298
g11550	p2y10_human	p2y purinoceptor 10 short=p2y10	p2y-like receptor	0.5655	1278	3.20765	3.89443	3.80053	1.55141
g11551	gp174_mouse	probable g-protein coupled receptor 174		0.5475	1418	0	2.63244	1.71265	1.39824
g11552	itm2a_mouse	integral membrane protein 2a	protein e25	0.6187	2975	5688.93	3780.07	5194.21	3472.23
g11553	tbx22_human	t-box transcription factor tbx22 short=t-box protein 22		0.7395	821	0	0	2.95802	0
g11554	taco1_mouse	translational activator of cytochrome c oxidase 1	coiled-coil domain-containing protein 44 |translational activator of mitochondrially-encoded cytochrome c oxidase 1	0.5345	2258	34.4943	31.4098	22.586	25.4643
g11555	limd2_bovin	lim domain-containing protein 2		0.6665	3700	31.3388	38.0006	19.6908	18.7553
g11556	pth1r_didma	parathyroid hormone parathyroid hormone-related peptide receptor	pth pt type i receptor short=pth pthr receptor |parathyroid hormone 1 receptor short=pth1 receptor flags: precursor	0.486	3117	59.1825	5.98782	14.0243	20.9911
g11557	ddx42_human	atp-dependent rna helicase ddx42	dead box protein 42 |rna helicase-like protein short=rhelp |rna helicase-related protein short=rnahp |sf3b dead box protein |splicing factor 3b-associated 125 kda protein short=sf3b125	0.6235	4089	107.988	94.9405	87.9001	80.9761
g11558	straa_human	ste20-related kinase adapter protein alpha short=strad alpha	ste20-related adapter protein |serologically defined breast cancer antigen ny-br-96	0.6125	3204	86.6374	64.8542	67.4594	82.922
g11559	ccd40_human	coiled-coil domain-containing protein 40		0.625	1920	3.96517	2.59223	16.4432	7.22861
g1156	nmde3_rat	glutamate receptor subunit epsilon-3	n-methyl d-aspartate receptor subtype 2c short=nmdar2c short=nr2c flags: precursor	0.682	4729	1.23837	0.789344	0.513541	0
g11560	ccd40_human	coiled-coil domain-containing protein 40		0.555	2916	4.81996	5.97386	14.1581	8.15927
g11561	run3a_danre	run domain-containing protein 3a	rap2-interacting protein short=rap2ip	0.6745	1677	127.811	84.5836	65.1665	88.6719
g11562	f117a_mouse	protein fam117a		0.646	3100	24.3696	16.0551	28.2024	21.7458
g11563	s35b1_danre	solute carrier family 35 member b1		0.654	3534	145.826	67.2483	167.675	60.5919
g11564	ndua4_danre	nadh dehydrogenase 1 alpha subcomplex subunit 4		0.7454	1394	322.22	529.305	590.584	381.18
g11566	kcnh7_human	potassium voltage-gated channel subfamily h member 7	ether-a-go-go-related gene potassium channel 3 short=erg-3 short=eag-related protein 3 short=ether-a-go-go-related protein 3 short=herg-3 |voltage-gated potassium channel subunit	0.742	940	0	1.32369	0	0
g11567	kcnh7_human	potassium voltage-gated channel subfamily h member 7	ether-a-go-go-related gene potassium channel 3 short=erg-3 short=eag-related protein 3 short=ether-a-go-go-related protein 3 short=herg-3 |voltage-gated potassium channel subunit	0.732	2248	4.94968	6.642	5.40155	14.1118
g11568	batf_mouse	basic leucine zipper transcriptional factor atf-like	b-cell-activating transcription factor short=b-atf	0.682	635	1.84449	1.95948	11.4734	0
g11569	flvc2_rat	feline leukemia virus subgroup c receptor-related protein 2	calcium-chelate transporter short=cct	0.5272	4046	11.4346	18.1443	14.4056	14.7012
g1157	rgs9_human	regulator of g-protein signaling 9 short=rgs9		0.66	845	36.7315	63.3178	17.244	23.4639
g11570	erg28_human	probable ergosterol biosynthetic protein 28		0.718	1417	107.041	92.2006	89.1206	97.9458
g11571	ttll5_mouse	tubulin polyglutamylase ttll5	tubulin--tyrosine ligase-like protein 5	0.648	1689	10.0551	8.84028	5.75142	10.565
g11572	nacc2_mouse	nucleus accumbens-associated protein 2 short=nac-2	btb poz domain-containing protein 14a	0.6065	4497	31.2542	57.5512	41.5827	88.1789
g11574	hs90b_danre	heat shock protein hsp 90-beta		0.8245	2930	11075.3	9697.65	12015	10324.3
g11575	s35b2_human	adenosine 3 -phospho 5 -phosphosulfate transporter 1	paps transporter 1 | mapk-activating protein pm15 | nf-kappa-b-activating protein 48 |solute carrier family 35 member b2	0.5505	4293	204.348	96.5156	115.968	113.614
g11576	ikbe_human	nf-kappa-b inhibitor epsilon short=nf-kappa-bie	i-kappa-b-epsilon short= -e short= -epsilon short= epsilon	0.4855	2509	41.0801	62.9821	65.8193	74.2822
g11577	t151b_danre	transmembrane protein 151b		0.6322	1192	18.178	15.6577	14.2615	19.9601
g11578	nlrc3_mouse	protein nlrc3		0.5485	1677	190.319	42.2918	75.3035	44.9271
g11579	rnf8_danre	e3 ubiquitin-protein ligase rnf8	ring finger protein 8	0.75	1519	67.4683	58.1587	55.9571	62.6529
g1158	rgs9_tamst	regulator of g-protein signaling 9 short=rgs9		0.5875	3072	30.12	89.1078	48.2229	69.059
g11580	kptn_human	kaptin	actin-associated protein 2e4	0.735	989	86.4522	105.681	71.2109	88.2092
g11582	hnrpl_human	heterogeneous nuclear ribonucleoprotein l short=hnrnp l		0.5487	2543	187.455	291.129	259.757	281.461
g11583	hnrpl_mouse	heterogeneous nuclear ribonucleoprotein l short=hnrnp l		0.5571	4334	133.907	201.253	174.828	192.598
g11584	gfra4_chick	gdnf family receptor alpha-4 short=gdnf receptor alpha-4 short=gdnfr-alpha-4 short=gfr-alpha-4 flags: precursor		0.5812	1088	6.4591	5.71815	0	0
g11585	lmf2_xenla	lipase maturation factor 2		0.607	3907	31.627	12.4204	19.8908	30.956
g11587	sia8a_mouse	alpha-n-acetylneuraminide alpha- -sialyltransferase	alpha- -sialyltransferase 8a |ganglioside gd3 synthase |ganglioside gt3 synthase |sialyltransferase 8a short=siat8-a |sialytransferase st8sia i short=st8	0.4883	1198	7.33253	20.7724	12.163	8.27506
g11588	tdg_mouse	g t mismatch-specific thymine dna glycosylase	c-jun leucine zipper interactive protein jza-3 |thymine-dna glycosylase	0.5725	1807	8.42626	4.1315	2.68792	3.2917
g11589	enpl_bovin	endoplasmin	94 kda glucose-regulated protein short=grp-94 |heat shock protein 90 kda beta member 1 flags: precursor	0.6485	1559	1912.39	1370.37	1372.38	1126.8
g1159	gna13_human	guanine nucleotide-binding protein subunit alpha-13 short=g alpha-13 short=g-protein subunit alpha-13		0.711	4948	46.1588	81.2245	73.131	72.5281
g11590	nt5d3_human	5 -nucleotidase domain-containing protein 3	grp94-neighboring nucleotidase	0.5522	1272	14.7327	20.5422	9.54614	10.9111
g11591	sorc1_mouse	vps10 domain-containing receptor 1 short=m flags: precursor		0.7317	1219	0.480414	1.02073	1.99224	1.6265
g11594	mr1aa_danre	melatonin receptor type 1a-a short=mel-1a-r-a short=mel1a receptor a	melatonin receptor mel1a -4 |zmel1a1	0.836	1892	4.95243	8.54942	6.41791	2.09588
g11596	gbg7_human	guanine nucleotide-binding protein g g g subunit gamma-7 flags: precursor		0.8355	2915	471.915	350.444	461.547	377.496
g11597	ga45b_human	growth arrest and dna damage-inducible protein gadd45 beta	myeloid differentiation primary response protein 118 |negative growth regulatory protein 118	0.7315	1591	404.158	99.3225	540.353	210.608
g11598	smn_felca	survival of motor neuron protein		0.5711	1685	31.9748	39.1372	25.9428	27.0636
g11599	itb6_pig	integrin beta-6 flags: precursor		0.659	3695	3.32831	6.39814	7.22974	5.36591
g116	socs4_ponab	suppressor of cytokine signaling 4 short=socs-4		0.757	1236	40.7474	40.2676	58.9451	49.728
g1160	amz2_macfa	archaemetzincin-2	archeobacterial metalloproteinase-like protein 2	0.5367	3504	66.1836	66.0485	46.4361	45.833
g11601	rbms1_human	rna-binding single-stranded-interacting protein 1	single-stranded dna-binding protein mssp-1 |suppressor of cdc2 with rna-binding motif 2	0.7235	1200	122.005	113.021	78.9274	127.223
g11602	ksyk_human	tyrosine-protein kinase syk	spleen tyrosine kinase	0.679	1332	31.6554	18.6827	30.9948	34.2359
g11603	rusc2_human	iporin	interacting protein of rab1 |run and sh3 domain-containing protein 2	0.725	3501	88.1532	245.229	291.341	191.418
g11604	ccl19_human	c-c motif chemokine 19	beta-chemokine exodus-3 |ck beta-11 |epstein-barr virus-induced molecule 1 ligand chemokine short=ebi1 ligand chemokine short=elc |macrophage inflammatory protein 3 beta short=mip-3-beta |small-inducible cytokine a19 flags: precursor	0.5717	1412	35.2536	35.2484	56.7576	26.6794
g11605		c-c motif chemokine 19 precursor		0.5867	838	1.39767	0	0	0
g11606	depd5_human	dep domain-containing protein 5		0.4945	1511	51.1598	41.1737	41.7882	40.6776
g11607	brap_mouse	brca1-associated protein	brap2 |impedes mitogenic signal propagation short=imp	0.64	4221	104.611	40.3849	39.6989	48.3815
g11608	naa25_human	n-alpha-acetyltransferase auxiliary subunit	mitochondrial distribution and morphology protein 20 |n-terminal acetyltransferase b complex subunit mdm20 short= complex subunit mdm20 |n-terminal acetyltransferase b complex subunit naa25 |p120	0.628	2553	15.1395	11.2096	10.4637	15.5323
g1161	mot7_human	monocarboxylate transporter 7 short=mct 7	monocarboxylate transporter 6 short=mct 6 |solute carrier family 16 member 6	0.511	4074	45.5678	90.4034	92.3965	124.101
g11610	aim1_human	absent in melanoma 1 protein	beta gamma crystallin domain-containing protein 1	0.472	6559	2.67857	3.03526	2.96208	3.92974
g11612	rock2_bovin	rho-associated protein kinase 2	rho- coiled-coil-containing protein kinase 2 |p164 rock-2	0.6915	5708	6.87401	14.3871	12.7639	20.494
g11615	kcna5_muspf	potassium voltage-gated channel subfamily a member 5	voltage-gated potassium channel subunit	0.8635	1843	4.76634	9.45185	9.22396	5.37901
g11616	kcna1_human	potassium voltage-gated channel subfamily a member 1	voltage-gated k(+) channel |voltage-gated potassium channel hbk1 |voltage-gated potassium channel subunit	0.842	1657	4.94795	6.00733	1.46562	0
g11617	kcna1_oncmy	shaker-related potassium channel tsha2	trout shaker 2	0.796	1719	1.36271	1.44767	0	0
g11619	pf21b_human	phd finger protein 21b		0.815	3718	24.0991	31.4581	32.006	25.597
g1162	arsg_canfa	arylsulfatase g short=asg flags: precursor		0.482	2850	73.7682	60.6854	47.7186	45.2195
g11621	btbd8_human	btb poz domain-containing protein 8		0.53	997	7.63603	13.7281	0	5.96601
g11622	ephx4_human	epoxide hydrolase 4	abhydrolase domain-containing protein 7 |epoxide hydrolase-related protein	0.516	2452	9.55342	12.6863	12.8756	8.89467
g11624	brd2_canfa	bromodomain-containing protein 2		0.755	2450	51.6306	72.1168	119.94	95.4935
g11625	prld1_human	preli domain-containing protein mitochondrial	25 kda protein of relevant evolutionary and lymphoid interest |px19-like protein flags: precursor	0.5735	2354	102.497	62.9006	63.9632	75.8043
g11626	anpra_human	atrial natriuretic peptide receptor 1	atrial natriuretic peptide receptor type a short=anp-a short=anpr-a short=npr-a |guanylate cyclase a short=gc-a flags: precursor	0.623	3146	14.8919	22.9395	18.5267	23.9487
g11627		e3 ubiquitin-protein ligase topors isoform 2		0.683	2113	29.3782	21.788	25.2853	24.3967
g11628	toprs_human	e3 ubiquitin-protein ligase topors	sumo1-protein e3 ligase topors |topoisomerase i-binding ring finger protein |topoisomerase i-binding arginine serine-rich protein |tumor suppressor p53-binding protein 3 short=p53-binding protein 3 short=p53bp3	0.6867	1064	5.50399	12.8637	9.12984	11.1807
g11629	ddx58_human	probable atp-dependent rna helicase ddx58	dead box protein 58 |retinoic acid-inducible gene 1 protein short=rig-1 |retinoic acid-inducible gene i protein short=rig-i	0.5265	2721	28.4096	47.1002	4.46258	7.28667
g1163	wipi1_mouse	wd repeat domain phosphoinositide-interacting protein 1 short=wipi-1	wd40 repeat protein interacting with phosphoinositides of 49 kda short=wipi 49 kda	0.575	4610	103.151	99.0557	116.949	73.975
g11633	tet2_human	methylcytosine dioxygenase tet2		0.7067	9316	32.4369	46.8805	55.7865	50.2273
g11634	int12_bovin	integrator complex subunit 12 short=int12	phd finger protein 22	0.7153	2268	25.3048	29.6255	20.3449	28.8489
g11635	tm63b_mouse	transmembrane protein 63b		0.5743	485	14.4897	20.524	40.0583	40.8805
g11637	rm14_danre	39s ribosomal protein mitochondrial short=l14mt short=mrp-l14 flags: precursor		0.58	4374	58.6428	74.2465	57.1878	52.1287
g11638	canx_chick	calpain-1 catalytic subunit	calcium-activated neutral proteinase short=canp |calpain-1 large subunit |mu m-type	0.795	2544	63.9952	57.7137	62.0499	59.2317
g11639	can2_chick	calpain-2 catalytic subunit	calcium-activated neutral proteinase 2 short=canp 2 |calpain m-type |calpain-2 large subunit |millimolar-calpain short=m-calpain flags: precursor	0.6925	2229	63.5806	144.02	52.2969	112.967
g1164	kap0_chick	camp-dependent protein kinase type i-alpha regulatory subunit		0.758	4198	422.827	390.649	430.981	464.74
g11640	can2_human	calpain-2 catalytic subunit	calcium-activated neutral proteinase 2 short=canp 2 |calpain m-type |calpain large polypeptide l2 |calpain-2 large subunit |millimolar-calpain short=m-calpain flags: precursor	0.7015	2750	0.638864	0	2.64931	0
g11641	can2_bovin	calpain-2 catalytic subunit	calcium-activated neutral proteinase 2 short=canp 2 |calpain m-type |calpain-2 large subunit |millimolar-calpain short=m-calpain flags: precursor	0.6875	1151	0	0	0	0
g11642	cof2_mouse	cofilin-2	muscle isoform	0.545	1289	237.612	1386.17	819.561	959.819
g11643	rrbp1_mouse	ribosome-binding protein 1	ribosome receptor protein short=rrp short=mrrp	0.5971	2458	145.811	92.6368	73.113	71.7903
g11644	mtg8r_xenla	protein cbfa2t2	mtg8-like protein |mtg8-related protein 1	0.66	1783	106.418	77.4615	269.686	116.76
g11645	neca1_ponab	n-terminal ef-hand calcium-binding protein 1 short=ef-hand calcium-binding protein 1		0.6444	3131	311.61	172.076	464.61	221.004
g11647	sc4aa_danre	sodium channel protein type 4 subunit alpha a	voltage-gated sodium channel subunit alpha	0.722	5057	0.23161	0.246049	0	0
g11648	piga_human	phosphatidylinositol n-acetylglucosaminyltransferase subunit a	c-pi synthesis protein |phosphatidylinositol-glycan biosynthesis class a protein short=pig-a	0.498	4922	21.8925	32.3581	9.86809	37.0599
g11649	asb11_human	ankyrin repeat and socs box protein 11 short=asb-11		0.6055	1151	0	0	0	0
g1165	fa20a_mouse	protein fam20a flags: precursor		0.6483	1894	250.143	285.118	347.483	184.243
g11650	wdr65_human	wd repeat-containing protein 65		0.673	3821	0	0.32564	0	0
g11651	irx6_mouse	iroquois-class homeodomain protein irx-6	homeodomain protein irxb3 |iroquois homeobox protein 6	0.711	1565	0	0	0	0
g11653	dcam_xenla	s-adenosylmethionine decarboxylase proenzyme short= etdc short=samdc contains:	s-adenosylmethionine decarboxylase alpha chain contains: |s-adenosylmethionine decarboxylase beta chain flags: precursor	0.6965	4574	253.89	272.303	389.713	240.577
g11654	rpf2_bovin	ribosome production factor 2 homolog	brix domain-containing protein 1 |ribosome biogenesis protein rpf2 homolog	0.604	1700	146.062	135.406	98.57	169.113
g11655	mot10_danre	monocarboxylate transporter 10 short=mct 10	solute carrier family 16 member 10	0.529	2274	12.1039	29.5473	18.1553	18.3099
g11656	nagt1_danre	sodium-dependent glucose transporter 1		0.5892	2425	31.6358	36.4301	33.0481	40.8805
g11657	par1_rat	proteinase-activated receptor 1 short=par-1	thrombin receptor flags: precursor	0.6025	969	0	0	0	0
g11658	par2_human	proteinase-activated receptor 2 short=par-2	coagulation factor ii receptor-like 1 |g-protein coupled receptor 11 |thrombin receptor-like 1 flags: precursor	0.615	1988	44.187	58.2078	96.5062	66.8215
g11659	c25l2_danre	cholesterol 25-hydroxylase-like protein 2		0.558	1031	0	0	2.35552	0
g1166	wdy_droan	wd repeat-containing protein on y chromosome short=wd40 y		0.5173	1464	6.40027	6.79928	6.63535	6.77153
g11660	s100z_human	protein s100-z	s100 calcium-binding protein z	0.7275	1966	7.44691	37.9736	30.8817	1794.11
g11661	crhbp_sheep	corticotropin-releasing factor-binding protein short=crf-bp short=crf-binding protein	corticotropin-releasing hormone-binding protein short=crh-bp flags: precursor	0.782	940	4.36104	14.5606	2.58355	483.02
g11662	aggf1_mouse	angiogenic factor with g patch and fha domains 1	angiogenic factor vg5q short=mvg5q	0.5644	2222	71.9512	53.7578	51.3687	72.2768
g11663	pde8b_human	high affinity camp-specific and ibmx-insensitive 3 -cyclic phosphodiesterase 8b short= 8b	cell proliferation-inducing gene 22 protein	0.696	1300	1.35144	21.0569	29.8897	13.7264
g11664	wdr41_human	wd repeat-containing protein 41		0.77	1099	78.332	37.362	35.3563	52.3188
g11666	ace_chick	angiotensin-converting enzyme short=ace	dipeptidyl carboxypeptidase i |kininase ii	0.5937	3098	0.756133	1.20491	0	0.639995
g11668	tln2_mouse	talin-2		0.6079	8257	167.879	97.6488	97.6474	65.0736
g11669	tpm1_danre	tropomyosin alpha-1 chain	alpha-tropomyosin |tropomyosin-1	0.613	2874	42.791	48.4893	37.1801	35.1837
g1167	lrc45_chick	leucine-rich repeat-containing protein 45		0.7133	3115	40.0443	44.3383	40.5406	68.1057
g11670	lactb_bovin	serine beta-lactamase-like protein mitochondrial flags: precursor		0.5435	1737	53.6064	15.7593	32.1568	29.6778
g11671	fbx22_human	f-box only protein 22	f-box protein fbx22p44	0.6433	3405	174.398	152.747	119.822	154.89
g11674	nckx6_mouse	sodium potassium calcium exchanger 6	na(+) k(+) ca(2+)-exchange protein 6 |solute carrier family 24 member 6 flags: precursor	0.5467	3027	64.2311	56.3148	61.7765	33.4053
g11675	tpc1_mouse	two pore calcium channel protein 1	voltage-dependent calcium channel protein tpc1	0.513	3817	86.0717	100.076	91.6189	78.4355
g11676	cfdp2_bovin	craniofacial development protein 2	p97 bucentaur protein	0.505	1818	1.93276	2.05325	2.67166	2.18119
g11678	sep15_danre	15 kda selenoprotein flags: precursor		0.77	1435	1588.74	554.068	519.555	458.716
g11679	cld18_human	claudin-18		0.601	796	0	0	0	0
g1168	rac1_rat	ras-related c3 botulinum toxin substrate 1	p21-rac1 flags: precursor	0.822	2576	30.2361	51.2005	60.3363	30.0176
g11684	cot2_bovin	coup transcription factor 2 short=coup-tf2	coup transcription factor ii short=coup-tf ii |nuclear receptor subfamily 2 group f member 2	0.777	4566	78.2372	80.9347	85.0998	97.268
g11685	rad21_xenla	double-strand-break repair protein rad21 homolog	scc1 homolog	0.6727	3563	244.079	226.643	267.187	239.839
g11686	utp23_mouse	rrna-processing protein utp23 homolog		0.618	1356	76.4422	102.771	44.7739	89.1924
g11687	eif3h_salsa	eukaryotic translation initiation factor 3 subunit h short=eif3h	eukaryotic translation initiation factor 3 subunit 3 |eif-3-gamma |eif3 p40 subunit	0.8725	554	1519.03	1457.64	1621.95	1399.34
g11688	tm138_human	transmembrane protein 138		0.7967	2411	43.2357	26.3201	57.4146	50.9861
g1169	dcxr_mesau	l-xylulose reductase short=xr	dicarbonyl l-xylulose reductase |sperm antigen p26h	0.6545	956	81.4729	166.597	365.805	230.209
g11690	syt7_human	synaptotagmin-7	ipca-7 |prostate cancer-associated protein 7 |synaptotagmin vii short=	0.731	1942	3.01558	3.84429	3.7516	15.3144
g11691	fog2_human	zinc finger protein zfpm2	friend of gata protein 2 short=fog-2 short=friend of gata 2 short=hfog-2 |zinc finger protein 89b |zinc finger protein multitype 2	0.7583	1708	3.77159	5.09946	0	3.4825
g11693	ki26a_human	kinesin-like protein kif26a		0.71	1551	200.494	132.369	134.658	166.184
g11694	ki26b_mouse	kinesin-like protein kif26b		0.572	5539	152.565	147.362	157.401	168.596
g11695	c1tc_mouse	c-1-tetrahydrofolate cytoplasmic short=c1-thf synthase includes:	methylenetetrahydrofolate dehydrogenase includes: |methenyltetrahydrofolate cyclohydrolase includes: |formyltetrahydrofolate synthetase	0.621	2148	40.8956	16.7988	12.4366	5.53828
g11697	zbt25_gorgo	zinc finger and btb domain-containing protein 25		0.728	1164	24.1495	20.3102	22.9501	15.3302
g11698	zbtb1_human	zinc finger and btb domain-containing protein 1		0.6195	2160	42.8374	62.7895	107.935	84.4485
g117	prkdc_xenla	dna-dependent protein kinase catalytic subunit short=dna-pk catalytic subunit short=dna-pkcs		0.5425	12531	154.596	141.595	78.4899	135.123
g1170	rfng_danre	beta- -n-acetylglucosaminyltransferase radical fringe	o-fucosylpeptide 3-beta-n-acetylglucosaminyltransferase	0.783	2690	26.7776	24.0528	55.0709	44.9609
g11700	acot3_mouse	acyl-coenzyme a thioesterase 3 short=acyl- thioesterase 3	pte-ia |peroxisomal acyl-coenzyme a thioester hydrolase 2a |peroxisomal long-chain acyl- thioesterase 2	0.5261	1320	92.7239	42.4183	75.4318	72.0983
g11701		novel protein containing an acyl- thioester hydrolase bile acid- amino acid n-acetyltransferase domain		0.797	1018	18.9839	9.77814	14.3136	23.3717
g11702	tnpo3_human	transportin-3	importin-12 short=imp12 |transportin-sr short=trn-sr	0.552	3448	125.515	122.334	95.0848	125.357
g11703	calu_bovin	calumenin flags: precursor		0.843	3612	334.643	328.291	333.487	263.482
g11704	tf3c6_mouse	general transcription factor 3c polypeptide 6	transcription factor iiic 35 kda subunit short=tfiiic 35 kda subunit short=tfiiic35 |transcription factor iiic subunit 6	0.705	2945	47.1284	37.6027	31.336	34.3354
g11705	gcc1_human	grip and coiled-coil domain-containing protein 1	golgi coiled-coil protein 1	0.6538	1706	32.611	50.3251	46.9764	45.3256
g11706	gcc1_human	grip and coiled-coil domain-containing protein 1	golgi coiled-coil protein 1	0.71	1537	44.5791	36.4295	39.5013	30.9596
g11707	arf5_chick	adp-ribosylation factor 5		0.915	1673	598.927	626.225	518.223	516.712
g11708	rl18a_danre	60s ribosomal protein l18a		0.806	727	13189.9	6989.81	8157.48	7379.91
g11709	gpr83_mouse	probable g-protein coupled receptor 83	glucocorticoid-induced receptor flags: precursor	0.4555	1293	0	0	0	0
g1171	csn1_mouse	cop9 signalosome complex subunit 1 short=sgn1 short=signalosome subunit 1	g protein pathway suppressor 1 short=gps-1 |jab1-containing signalosome subunit 1	0.5945	1913	171.738	154.802	170.112	157.538
g11710	pthr_sheep	parathyroid hormone-related protein short=pth-rp short=pt flags: precursor		0.7667	678	3.45501	1.8352	25.0734	2.92434
g11712	nduv1_bovin	nadh dehydrogenase flavoprotein mitochondrial	complex i-51kd short=ci-51kd |nadh dehydrogenase flavoprotein 1 |nadh-ubiquinone oxidoreductase 51 kda subunit flags: precursor	0.856	1307	13.8901	3.80802	7.4324	4.55096
g11713	k0907_danre	upf0469 protein kiaa0907 homolog		0.6778	4086	104.054	136.425	118.871	120.826
g11714	ur2r_bovin	urotensin-2 receptor short=ur-2-r	g-protein coupled receptor 14 |g-protein coupled sensory epithelial neuropeptide-like receptor short=senr |urotensin ii receptor short=ur-ii-r	0.499	1153	0	0	0	0
g11715	myh10_mouse	myosin-10	cellular myosin heavy type b |myosin heavy chain 10 |myosin heavy non-muscle iib |non-muscle myosin heavy chain b short=nmmhc-b |non-muscle myosin heavy chain iib short=nmmhc ii-b short=nmmhc-iib	0.6665	6948	32.7876	42.6218	41.5941	49.6532
g11716	rl18_ictpu	60s ribosomal protein l18		0.85	2058	3131.87	3632.44	4157.31	3392.18
g11717	sphk2_human	sphingosine kinase 2 short=sk 2 short=spk 2		0.5594	3822	60.5238	58.5998	88.9574	59.6575
g11718	cyh2_cerae	cytohesin-2	sec7 and coiled-coil domain-containing protein 2	0.771	652	71.8558	51.5265	29.798	36.4915
g11719	csmd3_human	cub and sushi domain-containing protein 3	cub and sushi multiple domains protein 3	0.586	465	1.25941	0	0	0
g1172	dus1l_mouse	trna-dihydrouridine synthase 1-like		0.561	3682	25.4481	15.207	7.91484	18.3085
g11720	cc142_human	coiled-coil domain-containing protein 142		0.515	5113	34.9336	43.8037	45.1224	50.411
g11722	bmp4_chick	bone morphogenetic protein 4 short=bmp-4 flags: precursor		0.5306	952	1.84546	2.61401	7.65295	2.08267
g11723	bmp2_tetng	bone morphogenetic protein 2 short=bmp-2 flags: precursor		0.895	1190	4.92122	6.27362	0	9.99682
g11724	lrc68_danre	leucine-rich repeat-containing protein 68		0.77	1782	15.7744	36.3086	53.1498	33.3788
g11725	psd2_mouse	ph and sec7 domain-containing protein 2	pleckstrin homology and sec7 domain-containing protein 2	0.5675	2141	29.8146	24.4088	15.8802	10.1867
g11726	pura_human	transcriptional activator protein pur-alpha	purine-rich single-stranded dna-binding protein alpha	0.71	2263	105.066	101.169	119.12	90.2423
g11728	diap2_human	protein diaphanous homolog 2	diaphanous-related formin-2 short=drf2	0.6975	468	6.25668	5.31739	5.18918	4.23655
g11729	ar6p1_mouse	adp-ribosylation factor-like protein 6-interacting protein 1 short=arl-6-interacting protein 1 short=aip-1	protein tbx2	0.86	536	1058.71	773.025	1019.44	725.018
g1173	fas_chick	fatty acid synthase includes:	hydrolase	0.5515	8632	167.506	231.21	318.478	173.188
g11730	rs15a_human	40s ribosomal protein s15a		0.9015	523	13692.2	12982.7	14766.2	12320.8
g11731	mkl2_human	mkl myocardin-like protein 2	megakaryoblastic leukemia 2 |myocardin-related transcription factor b short=mrtf-b	0.5589	1803	2.27364	10.3517	12.1225	4.39868
g11732	cp033_human	u11 u12 small nuclear ribonucleoprotein 25 kda protein short=u11 u12 snrnp 25 kda protein short=u11 u12-25k	minus-99 protein	0.9367	1096	216.938	63.5758	70.9062	94.0699
g11733		dna-directed rna polymerase iii subunit rpc10		0.945	1613	83.142	99.5107	51.1905	115.545
g11734	litfl_bovin	litaf-like protein		0.7169	3815	146.598	124.264	182.061	166.828
g11735	fxj1b_xenla	forkhead box protein j1-b short= 1-b short= 1b short=x 1		0.542	2733	5.1427	15.0241	20.4377	15.2348
g11736	cq039_mouse	uncharacterized protein c17orf39 homolog		0.6133	2431	90.0961	66.0266	84.9139	74.2188
g11737	noxo1_mouse	nadph oxidase organizer 1 short=nox organizer 1	sorting nexin-28	0.498	2271	0	0	0	0
g11738	tbl3_rat	transducin beta-like protein 3		0.6035	2315	36.6806	30.6364	16.7847	63.378
g11739	cc14a_human	dual specificity protein phosphatase cdc14a	cdc14 cell division cycle 14 homolog a	0.7367	755	54.2963	146.675	196.213	210.088
g11740	rtc1_human	rna 3 -terminal phosphate cyclase short=rna cyclase short=rna-3 -phosphate cyclase	rna terminal phosphate cyclase domain-containing protein 1 short=rtc domain-containing protein 1	0.571	2001	223.304	258.679	274.288	280.412
g11741	odb2_human	lipoamide acyltransferase component of branched-chain alpha-keto acid dehydrogenase mitochondrial	branched-chain alpha-keto acid dehydrogenase complex component e2 short=bckad-e2 short=bckade2 |dihydrolipoamide acetyltransferase component of branched-chain alpha-keto acid dehydrogenase complex |dihydrolipoamide branched chain transacylase |dihydrolipoyllysine-residue (2-methylpropanoyl)transferase flags: precursor	0.5475	1043	101.628	47.7188	32.5978	49.425
g11742	odb2_human	lipoamide acyltransferase component of branched-chain alpha-keto acid dehydrogenase mitochondrial	branched-chain alpha-keto acid dehydrogenase complex component e2 short=bckad-e2 short=bckade2 |dihydrolipoamide acetyltransferase component of branched-chain alpha-keto acid dehydrogenase complex |dihydrolipoamide branched chain transacylase |dihydrolipoyllysine-residue (2-methylpropanoyl)transferase flags: precursor	0.6205	1991	126.479	95.6168	74.4052	85.6416
g11743	lrc39_bovin	leucine-rich repeat-containing protein 39		0.5755	1703	19.2572	29.2253	1.42603	6.98545
g11744	trm13_mouse	trna guanosine-2 -o-methyltransferase trm13 homolog	coiled-coil domain-containing protein 76 |trna methyltransferase	0.5018	1948	68.844	39.602	28.6737	37.6591
g11745	sas6_danre	spindle assembly abnormal protein 6 homolog		0.7217	3502	10.5352	6.04014	6.93471	5.09547
g11746	hiat1_human	hippocampus abundant transcript 1 protein	tetracycline transporter-like protein	0.6756	2538	141.215	148.057	205.727	164.835
g11747	xpr1_human	xenotropic and polytropic retrovirus receptor 1	protein syg1 homolog |xenotropic and polytropic murine leukemia virus receptor x3 short=x-receptor	0.7865	1056	33.8287	29.4571	18.398	26.2858
g11748	kisha_chick	protein kish-a flags: precursor		0.9675	1290	108.953	70.4121	120.486	52.2573
g11749		dna repair protein xrcc4		0.62	221	39.7483	5.63018	21.9777	8.97151
g1175	bgh3_human	transforming growth factor-beta-induced protein ig-h3 short=beta ig-h3	kerato-epithelin |rgd-containing collagen-associated protein short=rgd-cap flags: precursor	0.5788	2774	166.567	134.564	214.489	109.356
g11750	defm_human	peptide mitochondrial	polypeptide deformylase flags: precursor	0.78	819	20.0214	10.6348	14.8262	16.9462
g11751	spa2l_bovin	spermatogenesis-associated protein 2-like protein short=spata2-like protein		0.6513	2204	12.4884	15.2429	9.91689	9.89552
g11753	vps4a_mouse	vacuolar protein sorting-associated protein 4a		0.718	2422	99.6191	72.4368	60.1619	77.7691
g11754	rb11a_rat	ras-related protein rab-11a short=rab-11	24kg	0.9625	4137	347.383	227.981	248.9	256.884
g11755	ptrf_human	polymerase i and transcript release factor	cavin-1	0.635	2110	0	0	0	0
g11756	vpp1_chick	v-type proton atpase 116 kda subunit a isoform 1 short=v-atpase 116 kda isoform a1	vacuolar proton translocating atpase 116 kda subunit a isoform 1	0.7415	2651	127.905	110.769	72.3706	97.228
g11757	tcf15_chick	transcription factor 15 short=tcf-15	paraxis |protein bhlh-ec2	0.7115	784	3.73485	4.76123	0	0
g1176	pctl_mouse	pctp-like protein short=pctp-l	start domain-containing protein 10 short= 10 |serologically defined colon cancer antigen 28 homolog | -related lipid transfer protein 10	0.5153	3627	207.641	100.859	129.227	314.871
g11760	mc3r_mouse	melanocortin receptor 3 short=mc3-r		0.7815	1886	4.96819	5.93766	3.863	5.25637
g11761	s13a3_human	solute carrier family 13 member 3	na(+) dicarboxylate cotransporter 3 short= -3 short=h 3 |sodium-dependent high-affinity dicarboxylate transporter 2	0.5965	2852	0.616015	0	0.851521	0.695197
g11763	ptprd_human	receptor-type tyrosine-protein phosphatase delta short=protein-tyrosine phosphatase delta short=r-ptp-delta flags: precursor		0.508	2725	34.1704	14.155	10.6945	18.1899
g11764	ptprd_human	receptor-type tyrosine-protein phosphatase delta short=protein-tyrosine phosphatase delta short=r-ptp-delta flags: precursor		0.8185	3549	50.8235	36.4621	39.0044	30.1679
g11767	kdm4c_human	lysine-specific demethylase 4c	gene amplified in squamous cell carcinoma 1 protein short=gasc-1 protein | domain-containing histone demethylation protein 3c |jumonji domain-containing protein 2c	0.7157	931	52.2093	80.1892	26.0853	27.6854
g11768	tcf20_mouse	transcription factor 20 short=tcf-20	nuclear factor spbp |stromelysin-1 pdgf-responsive element-binding protein short=spre-binding protein	0.5441	9642	72.2161	92.6556	64.4789	84.7204
g11769	emp2_pantr	epithelial membrane protein 2 short=emp-2		0.58	2759	22.7118	15.3335	11.4429	15.8099
g1177	arap3_mouse	arf-gap with rho-gap ank repeat and ph domain-containing protein 3	centaurin-delta-3 short=cnt-d3 |dual specificity rho- and arf-gtpase-activating protein 1	0.5245	5829	10.1472	9.81924	10.4158	10.8846
g11771	zp1_rat	zona pellucida sperm-binding protein 1	zona pellucida glycoprotein 1 short=zp-1 contains: |processed zona pellucida sperm-binding protein 1 flags: precursor	0.462	2044	0.286509	0.608742	0	0
g11772	zp4_rat	zona pellucida sperm-binding protein 4	zona pellucida glycoprotein 4 short=zp-4 |zona pellucida protein b contains: |processed zona pellucida sperm-binding protein 4 flags: precursor	0.4489	1786	0	0	0	1.11014
g11773	cenpm_danre	centromere protein m short=cenp-m	proliferation-associated nuclear element 1	0.78	741	83.7736	90.6755	65.5476	104.353
g11774	mare3_rat	microtubule-associated protein rp eb family member 3	eb1 protein family member 3 short=ebf3 |end-binding protein 3 short=eb3 |rp3	0.6635	4184	68.7241	93.3796	82.4217	84.8241
g11775	otof_danre	otoferlin	fer-1-like protein 2	0.5965	4440	0.263795	0	0	0.446555
g11777	coda1_human	collagen alpha-1 chain	colxiiia1	0.675	408	48.8021	73.1923	41.6661	38.8765
g11779	5h1aa_takru	5-hydroxytryptamine receptor 1a-alpha short=5-ht-1a-alpha short=5-ht1a-alpha	f1a |serotonin receptor 1a-alpha	0.665	1184	1.48385	4.20361	0	0
g1178	ngn1_danre	neurogenin-1 short=ngn-1	neurogenic differentiation factor 3 short= 3 |neurogenin-related protein 1	0.7635	1525	58.3705	1390.32	950.712	1483.45
g11780	rn180_ponab	e3 ubiquitin-protein ligase rnf180	ring finger protein 180	0.54	2401	8.78071	17.1016	9.10322	15.6899
g11781	co6_bovin	complement component c6 flags: precursor		0.713	1108	12.1565	70.7481	56.9873	42.9466
g11782	co6_ponpy	complement component c6 flags: precursor		0.4955	2285	23.5788	118.709	80.7741	87.6381
g11783	scot1_pig	succinyl- :3-ketoacid-coenzyme a transferase mitochondrial	3-oxoacid- transferase 1 |somatic-type succinyl- :3-oxoacid -transferase short=scot-s flags: precursor	0.632	3456	0.508355	1.08009	0.702702	0.573699
g11784	ghr_canfa	growth hormone receptor short=gh receptor	somatotropin receptor contains: |growth hormone-binding protein short=gh-binding protein short=ghbp |serum-binding protein flags: precursor	0.6675	2315	12.3955	9.67466	6.29426	11.9904
g11786	ga45g_rat	growth arrest and dna damage-inducible protein gadd45 gamma		0.6671	891	0.657267	2.79297	0	0
g11787	ga45g_mouse	growth arrest and dna damage-inducible protein gadd45 gamma	cytokine-responsive protein cr6	0.6707	1563	2.99744	12.7372	1.55377	3.80557
g11788	ga45g_human	growth arrest and dna damage-inducible protein gadd45 gamma	cytokine-responsive protein cr6 |dna damage-inducible transcript 2 protein short=ddit-2	0.7692	841	7.65978	63.619	80.855	25.9331
g11789	atrn_mouse	attractin	protein mahogany flags: precursor	0.574	1017	23.6093	17.1286	9.55177	19.4956
g1179	paip2_bovin	polyadenylate-binding protein-interacting protein 2 short=pabp-interacting protein 2 short=paip-2 short=poly -binding protein-interacting protein 2		0.8671	1592	853.055	756.566	698.662	816.993
g11790	depd7_danre	dep domain-containing protein 7		0.6388	630	14.873	7.90012	0	0
g11791	qser1_human	glutamine and serine-rich protein 1		0.7033	3846	16.2927	12.6174	5.05156	12.8881
g11792	tmg4_human	transmembrane gamma-carboxyglutamic acid protein 4	proline-rich gamma-carboxyglutamic acid protein 4 short=proline-rich gla protein 4 flags: precursor	0.602	3459	33.5223	38.49	25.2753	44.7097
g11794	ccd73_human	coiled-coil domain-containing protein 73	sarcoma antigen ny-sar-79	0.59	1139	1.02831	0	0	0
g11795	eif3m_danre	eukaryotic translation initiation factor 3 subunit m short=eif3m		0.789	1638	727.205	1047.53	1101.59	1082.13
g11796	k1c13_oncmy	type i cytoskeletal 13	cytokeratin-13 short=ck-13 |keratin-13 short=k13	0.793	1680	0	5.18445	0	4.72072
g11798	tia1_human	nucleolysin tia-1 isoform p40	rna-binding protein tia-1 |t-cell-restricted intracellular antigen-1 short=tia-1 |p40-tia-1	0.5655	4562	173.3	102.825	82.5128	122.995
g11799	tia1_mouse	nucleolysin tia-1	rna-binding protein tia-1 |t-cell-restricted intracellular antigen-1 short=tia-1	0.605	3970	58.415	52.0274	31.1978	49.4427
g118	mrp_bovin	marcks-related protein	marcks-like protein 1	0.6	1792	1766.68	812.385	867.335	942.669
g11800	prom2_human	prominin-2 short=prom-2	prominin-like protein 2 short=hproml2 flags: precursor	0.44	1311	0.446701	1.8982	0	0
g11801	coe2_mouse	transcription factor coe2	early b-cell factor 2 short=ebf-2 |metencephalon-mesencephalon-olfactory transcription factor 1 short=met-mesencephalon-olfactory tf1 short=met-mesencephalon-olfactory transcription factor 1 |olf-1 ebf-like 3 short=o e-3 short=oe-3	0.9044	286	0	4.35059	0	0
g11802	cmtd1_mouse	catechol o-methyltransferase domain-containing protein 1		0.6225	900	232.298	82.9513	37.7772	123.368
g11803	vdac2_melga	voltage-dependent anion-selective channel protein 2 short=vdac-2	outer mitochondrial membrane protein porin 2	0.911	1915	1521.71	1825.79	2252.26	2056.21
g11804	samd8_human	sphingomyelin synthase-related protein 1 short=smsr	sterile alpha motif domain-containing protein 8 short=sam domain-containing protein 8	0.6813	3758	31.946	45.6916	42.6513	42.2076
g11805	dus26_bovin	dual specificity protein phosphatase 26		0.6455	747	4.70381	3.33138	6.50211	15.9253
g11806	dupd1_calmi	dual specificity phosphatase dupd1		0.7155	944	0.620365	2.63616	2.5726	0
g11807	myst4_human	histone acetyltransferase myst4 short=myst-4	histone acetyltransferase morf |histone acetyltransferase moz2 | ybf2 sas2 and tip60 protein 4 |monocytic leukemia zinc finger factor	0.7305	2788	32.9782	54.0016	75.7829	54.0479
g11808	aka12_rat	a-kinase anchor protein 12 short=akap-12		0.5367	6156	27.2074	33.7545	34.7159	38.3271
g11809	zbtb2_human	zinc finger and btb domain-containing protein 2		0.5955	2090	20.4548	10.7162	17.4297	7.58929
g1181	cplx2_rat	complexin-2	complexin ii short=cpx ii |synaphin-1	0.9271	5305	564.871	256.359	262.767	337.489
g11810	cf097_human	coiled-coil domain-containing protein c6orf97		0.71	1917	4.27686	1.29814	0	0
g11811	syne1_human	nesprin-1	enaptin |myocyte nuclear envelope protein 1 short=myne-1 |nuclear envelope spectrin repeat protein 1 |synaptic nuclear envelope protein 1 short=syne-1	0.654	2312	0.759894	2.15271	1.05041	1.71514
g11812	cf192_human	mfs-type transporter c6orf192		0.6033	1940	23.5457	28.8619	32.5474	9.19811
g11813	ahi1_rat	jouberin	abelson helper integration site 1 protein homolog short=ahi-1	0.4995	4862	75.7627	51.4393	58.4407	54.6446
g11814	vac8_cryne	vacuolar protein 8		0.504	2633	26.0228	21.7381	11.9905	14.3074
g11815	map7_mouse	ensconsin	epithelial microtubule-associated protein of 115 kda short=e-map-115 |microtubule-associated protein 7 short=map-7	0.7233	489	0	0	0	0
g11816	sodm_macfa	superoxide dismutase mitochondrial flags: precursor		0.8395	1042	238.859	175.535	144.5	146.515
g11817	nfm_bovin	neurofilament medium polypeptide short=nf-m	160 kda neurofilament protein |neurofilament 3 |neurofilament triplet m protein	0.629	2380	0.492122	0.522802	0	0
g11818	fa21c_human	wash complex subunit fam21c		0.775	4245	92.9826	50.7087	56.0652	52.7787
g11819	anub1_human	an1-type zinc finger and ubiquitin domain-containing protein 1	an1-type zinc finger protein 4	0.58	1512	22.0771	22.2191	22.4865	35.4054
g1182	nse2_xenla	e3 sumo-protein ligase nse2	mms21 homolog |non-structural maintenance of chromosomes element 2 homolog short=non-smc element 2 homolog	0.528	1157	13.1601	5.37713	27.2869	20.5639
g11820	huwe1_human	e3 ubiquitin-protein ligase huwe1	arf-binding protein 1 short=arf-bp1 | uba and wwe domain-containing protein 1 |homologous to e6ap carboxyl terminus homologous protein 9 short= 9 |large structure of ureb1 short=lasu1 |mcl-1 ubiquitin ligase e3 short=mule |upstream regulatory element-binding protein 1 short=ure-b1 short=ure-binding protein 1	0.7085	2157	233.218	235.932	166.631	251.859
g11821	hcd2_bovin	3-hydroxyacyl- dehydrogenase type-2	17-beta-hydroxysteroid dehydrogenase 10 |3-hydroxy-2-methylbutyryl- dehydrogenase |3-hydroxyacyl- dehydrogenase type ii |mitochondrial ribonuclease p protein 2 short=mitochondrial rnase p protein 2 |type ii hadh	0.5655	2382	541.371	283.643	210.025	250.543
g11822	l1cam_takru	neural cell adhesion molecule l1 short=n-cam-l1 short=ncam-l1	l1-cam flags: precursor	0.4955	7317	92.6819	105.262	146.369	156.08
g11823	ribc1_macfa	rib43a-like with coiled-coils protein 1		0.5267	1683	34.7965	5.91453	10.1009	3.53423
g11824	smc1a_human	structural maintenance of chromosomes protein 1a short=smc protein 1a short=smc-1-alpha short=smc-1a		0.6925	4193	468.025	379.839	406.011	383.963
g11825	osbl6_human	oxysterol-binding protein 6 short=orp-6 short=osbp-related protein 6		0.612	916	10.2293	12.2253	15.9074	19.4807
g11826	cyc_danre	cytochrome c		0.934	1649	140.99	256.55	477.166	405.198
g11827	pde11_fugru	dual 3 -cyclic-amp and -gmp phosphodiesterase 11a	camp and cgmp phosphodiesterase 11a	0.6205	2558	0.228939	3.89138	5.69633	4.65059
g11829	nr1d1_mouse	nuclear receptor subfamily 1 group d member 1	rev-erba-alpha |v-erba-related protein 1 short=ear-1	0.805	3265	49.1459	20.579	127.935	17.0033
g1183	strum_danre	wash complex subunit strumpellin		0.8571	4145	75.7286	54.6338	39.8409	55.487
g11830	sytc_rat	threonyl-trna cytoplasmic	threonine--trna ligase short=	0.7	893	147.554	218.757	125.098	277.534
g11831	sytc_mouse	threonyl-trna cytoplasmic	threonine--trna ligase short=	0.7265	2027	138.389	215.46	106.63	279.75
g11832	ggt6_mouse	gamma-glutamyltransferase 6 short=ggt 6	gamma-glutamyltranspeptidase 6 contains: |gamma-glutamyltransferase 6 heavy chain contains: |gamma-glutamyltransferase 6 light chain flags: precursor	0.466	3977	16.3451	19.7106	23.2045	27.4198
g11833	tmm8b_mouse	transmembrane protein 8b	protein ngx6	0.6125	1716	17.4049	13.7769	22.6437	24.2639
g11834	gabr2_human	gamma-aminobutyric acid type b receptor subunit 2 short=gaba-b receptor 2 short=gaba-b-r2 short=gaba-br2 short=gababr2 short=gb2	g-protein coupled receptor 51 |hg20 flags: precursor	0.478	1738	1.01086	1.43184	1.39732	1.1408
g11835	rab21_bovin	ras-related protein rab-21		0.7839	417	237.34	235.725	308.663	285.281
g11837	tmm19_xenla	transmembrane protein 19		0.845	2285	112.255	166.629	113.721	151.848
g11839	tsn8_bovin	tetraspanin-8 short=tspan-8		0.4425	1526	4071.36	2195	1841.3	2063.26
g1184	esrp1_danre	epithelial splicing regulatory protein 1	rna-binding motif protein 35a |rna-binding protein 35a	0.6385	3925	53.8626	66.8894	62.4923	97.9986
g11840	tsn8_bovin	tetraspanin-8 short=tspan-8		0.4347	2477	458.901	488.766	769.641	385.014
g11841	rtf21_schpo	retrotransposable element tf2 155 kda protein type 1		0.567	1712	0	0	0	0
g11842	aff2_human	af4 fmr2 family member 2	fragile x e mental retardation syndrome protein |fragile x mental retardation 2 protein short=fmr2p short=protein fmr-2 |protein ox19	0.5433	671	4.36382	5.56305	3.61928	0
g11845	ids_human	iduronate 2-sulfatase	alpha-l-iduronate sulfate sulfatase short=idursulfase contains: |iduronate 2-sulfatase 42 kda chain contains: |iduronate 2-sulfatase 14 kda chain flags: precursor	0.446	1915	69.4187	34.4367	71.0173	85.9344
g11846	lyg_chick	lysozyme g	-beta-n-acetylmuramidase |goose-type lysozyme flags: precursor	0.6871	1106	434.188	102.377	184.446	367.499
g11847	lyg_cypca	lysozyme g	-beta-n-acetylmuramidase	0.62	1168	0	1.0653	4.15845	45.833
g11848	opn4a_danre	melanopsin-a	mammalian-like melanopsin |melanopsin-m |opsin-4-a |opsin-4m	0.6925	1893	0	0	0	1.04739
g1185	vir_human	protein virilizer homolog		0.7425	686	29.8788	23.5794	10.6204	46.2438
g11850	gnpi2_bovin	glucosamine-6-phosphate isomerase 2	glucosamine-6-phosphate deaminase 2 short=gnpda 2 short= 6p deaminase 2	0.885	1897	8.95262	17.0538	8.96139	14.6325
g11851	gnpi2_xentr	glucosamine-6-phosphate isomerase 2	glucosamine-6-phosphate deaminase 2 short=gnpda 2 short= 6p deaminase 2	0.851	1602	4.3867	10.8738	1.51594	3.71293
g11852	hfe_human	hereditary hemochromatosis protein	hla-h flags: precursor	0.5365	1640	1.42835	6.82831	1.48082	3.6269
g11853	kctd8_human	btb poz domain-containing protein kctd8		0.9267	641	0	1.94114	3.78867	3.09314
g11854	thsd4_mouse	thrombospondin type-1 domain-containing protein 4	adamtsl-4 flags: precursor	0.4635	1425	34.1101	17.4634	10.2254	11.131
g11855	stk3_danre	serine threonine-protein kinase 3		0.9845	1280	86.9287	96.2364	100.557	105.331
g11856	osr2a_xenla	protein odd-skipped-related 2-a short=xosr2		0.8055	1285	0	0	0	1.54296
g11857	vp13b_mouse	vacuolar protein sorting-associated protein 13b	cohen syndrome protein 1 homolog	0.6227	1111	11.5965	20.1592	21.859	14.2769
g11858	neb1_human	neurabin-1	neurabin-i |neural tissue-specific f-actin-binding protein i |protein phosphatase 1 regulatory subunit 9a	0.6344	1411	2.49025	0.881835	0	1.40518
g11860	psmd3_mouse	26s proteasome non-atpase regulatory subunit 3	26s proteasome regulatory subunit rpn3 |26s proteasome regulatory subunit s3 |proteasome subunit p58 |transplantation antigen p91a |tum-p91a antigen	0.658	2102	316.494	168.112	117.845	204.684
g11861	lrc3b_mouse	leucine-rich repeat-containing protein 3b	leucine-rich repeat protein lrp15 flags: precursor	0.579	854	1.37149	0	0	0
g11863	tisb_mouse	zinc finger protein c3h1 type-like 1	butyrate response factor 1 |protein tis11b	0.671	2286	228.512	382.098	598.104	380.755
g11866	casp7_mouse	caspase-7 short=casp-7	apoptotic protease mch-3 |cysteine protease lice2 contains: |caspase-7 subunit p20 contains: |caspase-7 subunit p11 flags: precursor	0.7115	908	12.8992	9.59238	2.6746	4.36719
g11867	a33_plewa	zinc-binding protein a33		0.4985	1858	0.315191	0.669682	0	0
g11868	cj081_mouse	ph domain-containing protein c10orf81 homolog		0.61	1860	0	0.668962	0	0
g11869	dcr1a_chick	dna cross-link repair 1a protein	snm1 homolog a short=chsnm1a	0.49	1602	24.4924	12.4272	9.09564	14.8517
g11870	dcr1a_chick	dna cross-link repair 1a protein	snm1 homolog a short=chsnm1a	0.48	1288	3.18274	3.86419	1.88551	6.15746
g11871	nhlc2_mouse	nhl repeat-containing protein 2		0.7417	624	9.38501	17.9462	3.89189	15.887
g11872	irx5_xentr	iroquois-class homeodomain protein irx-5	iroquois homeobox protein 5	0.671	1515	1.93276	0	0	0
g11873	cc063_human	uncharacterized protein c3orf63	ctcl tumor antigen se89-1 |retinoblastoma-associated protein rap140	0.602	1844	48.9079	62.7533	34.2418	49.4601
g11874	arhg3_mouse	rho guanine nucleotide exchange factor 3		0.62	4356	52.1631	31.9922	23.9732	42.3304
g11875	i17rd_danre	interleukin-17 receptor d short=il-17 receptor d short=il-17rd	similar expression to fgf genes protein short=sef flags: precursor	0.7083	2399	121.08	46.6795	93.1327	55.3735
g11876	tarsh_human	target of nesh-sh3 short=tarsh	abi gene family member 3-binding protein |nesh-binding protein short= flags: precursor	0.5042	1297	2.70914	6.71541	1.87243	1.52868
g11877	tfg_human	protein tfg	trk-fused gene protein	0.704	3644	195.101	184.045	176.609	192.612
g11879	tutla_mouse	protein turtle homolog a	dendrite arborization and synapse maturation protein 1 |immunoglobulin superfamily member 9a short= 9a flags: precursor	0.4855	8545	20.4917	38.8789	45.7571	45.478
g1188	igs21_human	immunoglobulin superfamily member 21 short= 21 flags: precursor		0.77	1455	16.0997	15.393	21.6983	2.72537
g11880	es1_danre	es1 mitochondrial flags: precursor		0.722	900	0	0	2.69837	0
g11881	sld5_rat	dna replication complex gins protein sld5	gins complex subunit 4	0.6029	3219	6.54939	3.86539	0.754438	1.84781
g11882	ppr3c_human	protein phosphatase 1 regulatory subunit 3c	protein phosphatase 1 regulatory subunit 5 short=pp1 subunit r5 |protein targeting to glycogen short=ptg	0.5388	1705	22.3259	3.64888	2.84872	9.30301
g11883	phyip_bovin	phytanoyl- hydroxylase-interacting protein	phytanoyl- hydroxylase-associated protein 1 short=pahx-ap1 short=pahxap1	0.777	2941	109.319	137.077	188.271	101.124
g11884	rpc4_bovin	dna-directed rna polymerase iii subunit rpc4 short=rna polymerase iii subunit c4	dna-directed rna polymerase iii subunit d	0.7367	2274	47.3857	71.6795	22.4271	81.9587
g11885	gpat4_ponab	glycerol-3-phosphate acyltransferase 4 short=gpat4	1-acylglycerol-3-phosphate o-acyltransferase 6 short=1-agp acyltransferase 6 short=1-agpat 6 |acyl- :glycerol-3-phosphate acyltransferase 4 |lysophosphatidic acid acyltransferase zeta short=lpaat-zeta flags: precursor	0.845	750	125.714	315.215	346.471	333.094
g11886	pzrn3_mouse	e3 ubiquitin-protein ligase pdzrn3	pdz domain-containing ring finger protein 3 |semaphorin cytoplasmic domain-associated protein 3 short=protein semacap3	0.7167	1806	59.3407	39.9599	17.4812	29.6417
g11888	gxlt1_chick	glucoside xylosyltransferase 1	glycosyltransferase 8 domain-containing protein 3	0.6522	2926	92.6672	163.72	165.997	196.509
g11889	yaf2_human	yy1-associated factor 2		0.86	1647	156.807	259.128	281.634	184.186
g1189	kld7a_ponab	kelch domain-containing protein 7a		0.493	2946	123.248	62.5091	64.2993	113.74
g11891	tf7l2_human	transcription factor 7-like 2	hmg box transcription factor 4 |t-cell-specific transcription factor 4 short=t-cell factor 4 short=tcf-4 short=htcf-4	0.6356	824	4.26426	3.02007	8.84176	7.21858
g11893	vdac1_pig	voltage-dependent anion-selective channel protein 1 short=vdac-1		0.8705	872	202.148	286.81	317.492	281.944
g11894	vdac1_rabit	voltage-dependent anion-selective channel protein 1 short=vdac-1	outer mitochondrial membrane protein porin 1	0.9235	1426	460.779	553.202	556.894	433.803
g11895	kct2_human	keratinocyte-associated transmembrane protein 2 flags: precursor		0.7586	1225	556.941	348.395	424.251	346.366
g11897	canx_chick	calpain-1 catalytic subunit	calcium-activated neutral proteinase short=canp |calpain-1 large subunit |mu m-type	0.4945	2362	1.23968	1.05357	0	1.67883
g11898	fosb_canfa	protein fosb		0.6517	4395	179.752	88.6135	276.284	46.4661
g11899	cs047_mouse	uncharacterized protein c19orf47 homolog		0.6588	1516	39.7885	54.9908	28.8349	40.5434
g119	hdac1_chick	histone deacetylase 1 short=hd1		0.9045	3571	295.846	347.392	363.158	417.528
g1190	adcl4_human	arylacetamide deacetylase-like 4		0.5013	1059	0	0	0	1.87224
g11900	ttc9b_mouse	tetratricopeptide repeat protein 9b short=tpr repeat protein 9b		0.6389	1560	84.8405	63.8087	113.643	63.5482
g11901	co1a2_oncmy	collagen alpha-2 chain	alpha-2 type i collagen flags: precursor	0.845	5394	58.3019	178.544	171.537	153.279
g11902	casd1_danre	cas1 domain-containing protein 1 flags: precursor		0.764	5048	85.1523	114.863	66.8714	93.872
g11903	sgce_bovin	epsilon-sarcoglycan short=epsilon-sg		0.771	1828	78.8095	91.2101	67.7546	85.6858
g11904	neb1_human	neurabin-1	neurabin-i |neural tissue-specific f-actin-binding protein i |protein phosphatase 1 regulatory subunit 9a	0.702	2056	9.39962	19.3661	14.1743	26.0374
g11905	zn583_mouse	zinc finger protein 583		0.6442	957	14.6865	10.4014	7.61297	4.14358
g11906	zn160_human	zinc finger protein 160	zinc finger protein hzf5 |zinc finger protein kr18 short=hkr18	0.691	3192	41.4634	63.149	56.3007	54.661
g11907	zn208_human	zinc finger protein 208	zinc finger protein 91-like	0.5515	4340	17.2719	24.0826	31.336	28.7812
g11909	ln28b_chick	protein lin-28 homolog b short=lin-28b		0.6345	3613	2.59341	1.37755	0.672166	1.64631
g1191	dhrs3_human	short-chain dehydrogenase reductase 3	|retinal short-chain dehydrogenase reductase 1 short=retsdr1	0.607	962	63.3108	50.4433	106.028	51.5256
g11910	hace1_xentr	e3 ubiquitin-protein ligase hace1	hect domain and ankyrin repeat-containing e3 ubiquitin-protein ligase 1	0.5895	2048	30.8826	51.642	23.7162	42.5971
g11913	rn182_human	e3 ubiquitin-protein ligase rnf182	ring finger protein 182	0.6143	1144	0	0	0	0
g11914	ranb9_danre	ran-binding protein 9 short= 9		0.708	3894	81.813	91.387	117.872	97.2512
g11915	sfrp4_rat	secreted frizzled-related protein 4 short=sfrp-4	ddc-4 protein flags: precursor	0.749	1663	98.2498	84.5474	45.2704	100.149
g11916	tcc4_mouse	t-cell receptor gamma chain c region 5 10-13		0.41	846	0.692228	8.8246	0	11.7181
g11917	stra6_bovin	stimulated by retinoic acid gene 6 protein homolog		0.644	2335	520.416	265.906	351.54	207.186
g11918	ccd33_mouse	coiled-coil domain-containing protein 33	speriolin-binding factor	0.4733	2073	12.7126	12.6048	8.20056	6.69509
g11919	hexa_mouse	beta-hexosaminidase subunit alpha	beta-n-acetylhexosaminidase subunit alpha short=hexosaminidase subunit a |n-acetyl-beta-glucosaminidase subunit alpha flags: precursor	0.5765	2298	3.05809	3.24874	3.17041	0.862795
g1192	lrc38_mouse	leucine-rich repeat-containing protein 38 flags: precursor		0.5065	1444	5.6778	12.0635	10.0909	6.86532
g11920	ari1_human	protein ariadne-1 homolog short=ari-1	h7-ap2 |hhari |monocyte protein 6 short=mop-6 | 7-binding protein | 4-interacting protein |ubiquitin-conjugating enzyme e2-binding protein 1	0.519	763	103.616	114.153	127.315	103.943
g11921	angp1_mouse	angiopoietin-1 short=ang-1 flags: precursor		0.7947	1310	0.447042	1.89965	1.85384	1.51351
g11922	pgcp_ponab	plasma glutamate carboxypeptidase flags: precursor		0.8	1887	0.310347	0	0	0
g11923	sdc2b_xenla	syndecan-2-b short=synd2-b	xsyn-2 flags: precursor	0.7978	5235	240.403	345.115	359.526	316.248
g11924	s45a4_mouse	solute carrier family 45 member 4		0.5935	2055	6.26946	20.5864	5.90885	6.75373
g11925	fak1_human	focal adhesion kinase 1 short=fadk 1	protein-tyrosine kinase 2 |pp125fak	0.5655	3888	58.5926	26.8824	56.2161	33.657
g11926	clp1l_danre	cleft lip and palate transmembrane protein 1-like protein short=clptm1-like protein		0.7491	446	0	0	0	0
g11927	rb3gp_danre	rab3 gtpase-activating protein catalytic subunit		0.7086	3136	94.8653	84.1151	55.7572	82.1911
g11928	f184a_human	protein fam184a		0.6857	2886	17.2481	27.5929	24.4032	13.7401
g11929	phlb2_human	pleckstrin homology-like domain family b member 2	protein ll5-beta	0.546	2547	0.229927	0.488523	0	0.778446
g11930	f123a_human	protein fam123a		0.555	2606	136.631	34.8548	48.4589	51.7359
g11931	mtmr6_human	myotubularin-related protein 6		0.6965	2662	160.596	74.787	58.3871	66.2887
g11932	fr1l4_mouse	fer-1-like protein 4		0.777	625	14.055	1.99083	3.88566	0
g11933	asap1_human	arf-gap with sh3 ank repeat and ph domain-containing protein 1	130 kda phosphatidylinositol -biphosphate-dependent arf1 gtpase-activating protein |adp-ribosylation factor-directed gtpase-activating protein 1 short=arf gtpase-activating protein 1 |development and differentiation-enhancing factor 1 short=def-1 short=differentiation-enhancing factor 1 |pip2-dependent arf1 gap	0.6013	826	11.3438	16.5702	26.4611	28.8044
g11934	asap1_human	arf-gap with sh3 ank repeat and ph domain-containing protein 1	130 kda phosphatidylinositol -biphosphate-dependent arf1 gtpase-activating protein |adp-ribosylation factor-directed gtpase-activating protein 1 short=arf gtpase-activating protein 1 |development and differentiation-enhancing factor 1 short=def-1 short=differentiation-enhancing factor 1 |pip2-dependent arf1 gap	0.589	4016	54.5378	24.1666	34.4688	30.6095
g11935	sia4b_rat	cmp-n-acetylneuraminate-beta-galactosamide-alpha- -sialyltransferase 2 short=alpha -st 2 short=beta-galactoside alpha- -sialyltransferase 2	gal-nac6s |gal-beta- - c-alpha- -sialyltransferase |st3gal ii short=st3 | |sialyltransferase 4b short=siat4-b	0.5595	2103	24.227	17.1582	28.8699	19.7987
g11938	syt10_ponab	synaptotagmin-10	synaptotagmin x short=	0.8435	3394	45.8975	55.3579	35.7769	32.1298
g11939	pkp1_bovin	plakophilin-1	band-6 protein short=b6p	0.5661	1220	51.8422	39.7758	39.8121	32.5033
g11941	rpap1_human	rna polymerase ii-associated protein 1		0.5583	2150	30.2346	23.1492	6.77731	25.8213
g11942	t151b_xentr	transmembrane protein 151b		0.666	2353	0.746653	2.1152	1.0321	0.842628
g11943	haus2_human	haus augmin-like complex subunit 2	centrosomal protein of 27 kda	0.5933	1884	33.26	31.0407	18.0465	16.8382
g11944	lrc57_danre	leucine-rich repeat-containing protein 57		0.6355	1265	47.2203	68.8528	95.9896	75.233
g11945	pcd10_human	protocadherin-10 flags: precursor		0.671	4092	115.923	98.2158	47.4787	84.793
g11946	nkai3_mouse	sodium potassium-transporting atpase subunit beta-1-interacting protein 3 short=na(+) k(+)-transporting atpase subunit beta-1-interacting protein 3	protein fam77d	0.5465	647	0	1.92314	3.75353	0
g11948	clvs1_mouse	clavesin-1	retinaldehyde-binding protein 1-like 1	0.688	1373	4.69182	18.1248	49.5259	24.5491
g11949	itam_mouse	integrin alpha-m	cd11 antigen-like family member b |cr-3 alpha chain |cell surface glycoprotein mac-1 subunit alpha |leukocyte adhesion receptor mo1 ame: cd_antigen=cd11b flags: precursor	0.5205	2288	6.91078	7.61353	4.24569	9.53223
g1195	ephb2_human	ephrin type-b receptor 2	drt |eph-like kinase 5 short=ek5 short=hek5 |erk |renal carcinoma antigen ny-ren-47 |tyrosine-protein kinase tyro5 |tyrosine-protein kinase receptor eph-3 flags: precursor	0.7845	2785	29.0184	34.4017	38.3683	74.7518
g11950	b3gt2_ponab	beta- -galactosyltransferase 2 short=beta- - ase 2 short=beta3gal-t2 short=beta3 2	udp-galactose:2-acetamido-2-deoxy-d-glucose 3beta-galactosyltransferase 2	0.541	1779	0	0	0	0
g11951	sox1a_danre	transcription factor sox-1a		0.828	2167	24.5925	74.0705	7.84484	21.9589
g11953	tbx1_human	t-box transcription factor tbx1 short=t-box protein 1	testis-specific t-box protein	0.7655	1062	0	0	0	0
g11954	apa11_oncmy	apolipoprotein a-i-1 short=apo-ai-1 short= -i-1	apolipoprotein a1-1 flags: precursor	0.6245	3063	69.212	10.1556	16.6501	7.12038
g11955	sidt2_mouse	sid1 transmembrane family member 2 flags: precursor		0.8167	3707	113.112	146.009	134.955	130.504
g11956	pa1b2_bovin	platelet-activating factor acetylhydrolase ib subunit beta	paf acetylhydrolase 30 kda subunit short=paf-ah 30 kda subunit |paf-ah subunit beta short=pafah subunit beta	0.8667	1702	657.538	192.27	129.845	156.1
g11957	sik3_danre	serine threonine-protein kinase sik3 homolog	serine threonine-protein kinase qsk homolog	0.6878	328	64.2759	75.8701	81.4448	78.5827
g11958	vash2_human	vasohibin-2	vasohibin-like protein	0.77	558	6.29704	11.1494	0	14.2129
g11959	flvc1_human	feline leukemia virus subgroup c receptor-related protein 1 short=feline leukemia virus subgroup c receptor short=hflvcr		0.7163	3305	421.012	423.541	597.398	517.123
g1196	blml_human	beta-lactamase-like 1		0.4625	1966	2.97876	0.632894	1.23527	2.01699
g11960	flvc1_felca	feline leukemia virus subgroup c receptor-related protein 1		0.6117	4557	137.378	158.913	290.444	236.254
g11961	ca227_danre	upf0732 protein c1orf227 homolog		0.63	422	59.6727	85.5066	40.2838	75.1736
g11962	tatd3_danre	deoxyribonuclease tatdn3		0.5815	949	63.561	43.2675	20.4724	22.9818
g11963	nsl1_human	kinetochore-associated protein nsl1 homolog		0.585	1490	8.25377	6.68064	6.51956	9.31471
g11964	atf3_mouse	cyclic amp-dependent transcription factor atf-3 short=camp-dependent transcription factor atf-3	activating transcription factor 3 |transcription factor lrg-21	0.7535	2877	0.814216	3.02742	1.68824	0.689156
g11965	pex3_human	peroxisomal biogenesis factor 3	peroxin-3 |peroxisomal assembly protein pex3	0.6108	2837	62.7529	66.6651	33.3849	75.4783
g11966	adat2_human	trna-specific adenosine deaminase 2	deaminase domain-containing protein 1 |trna-specific adenosine-34 deaminase subunit adat2	0.584	874	38.863	18.5074	5.55729	18.1483
g11967	aig1_human	androgen-induced gene 1 protein short=aig-1		0.825	596	1.96518	8.3508	0	6.65337
g11969	six3_chick	homeobox protein six3	csix3 |sine oculis homeobox homolog 3	0.861	2073	696.93	801.302	652.53	1066.43
g1197	nmur1_human	neuromedin-u receptor 1 short=nmu-r1	g-protein coupled receptor 66 |g-protein coupled receptor fm-3	0.5845	2005	0	0.620583	0	0
g11970	six2_mouse	homeobox protein six2	sine oculis homeobox homolog 2	0.8125	2711	316.898	277.218	218.577	353.244
g11972	zfp91_human	e3 ubiquitin-protein ligase zfp91	zinc finger protein 757 |zinc finger protein 91 homolog short=zfp-91	0.6295	3047	105.708	47.778	51.0096	65.7214
g11975	btnl2_rat	butyrophilin-like protein 2		0.4975	945	55.7738	14.4836	10.2795	8.39239
g11976	cabp4_bovin	calcium-binding protein 4 short= 4		0.734	1138	1.54383	0	0	0
g11977	lonf1_human	lon peptidase n-terminal domain and ring finger protein 1	ring finger protein 191	0.557	4017	2.47837	6.19502	11.4867	4.93578
g11979	pp2ba_human	serine threonine-protein phosphatase 2b catalytic subunit alpha isoform	cam-prp catalytic subunit |calmodulin-dependent calcineurin a subunit alpha isoform	0.824	2254	15.589	39.1939	12.9292	11.4353
g1198	guc2a_human	guanylin	guanylate cyclase activator 2a |guanylate cyclase-activating protein 1 |guanylate cyclase-activating protein i short=gcap-i contains: |hmw-guanylin contains: |guanylin flags: precursor	0.5415	989	0	1.25811	0	0
g11980	djc18_bovin	homolog subfamily c member 18		0.651	2901	80.3443	37.3152	26.7884	45.108
g11981	gria1_rat	glutamate receptor 1 short= -1	ampa-selective glutamate receptor 1 | -a | -k1 |glutamate receptor ampa 1 short= 1 flags: precursor	0.8265	2649	12.6012	27.713	20.169	17.9633
g11982	ppwd1_bovin	peptidylprolyl isomerase domain and wd repeat-containing protein 1		0.736	679	87.9731	84.2951	53.6496	99.2812
g11983	tri23_mouse	e3 ubiquitin-protein ligase trim23	adp-ribosylation factor domain-containing protein 1 |gtp-binding protein ard-1 |tripartite motif-containing protein 23	0.7915	4716	93.3821	88.6502	85.9978	56.7568
g11984	ce044_danre	upf0533 protein c5orf44 homolog		0.755	1550	184	117.202	123.777	118.962
g11985	sgtb_human	small glutamine-rich tetratricopeptide repeat-containing protein beta	beta-sgt |small glutamine-rich protein with tetratricopeptide repeats 2	0.6025	2186	50.9006	32.4443	34.4395	24.489
g11986	neul_rabit	mitochondrial	microsomal endopeptidase short=mep |mitochondrial oligopeptidase m |neurotensin endopeptidase flags: precursor	0.676	7005	10.4501	2.13151	2.08012	5.66082
g11988	atrn1_mouse	attractin-like protein 1 flags: precursor		0.5	882	49.1341	38.0899	46.8085	33.7194
g11989	par3_bovin	proteinase-activated receptor 3 short=par-3	coagulation factor ii receptor-like 2 |thrombin receptor-like 2 flags: precursor	0.4835	1419	0	0	0	0
g1199	mip_ranpi	lens fiber major intrinsic protein	mip26 short=mp26	0.6205	1101	0	0	0	0
g11990	par3_bovin	proteinase-activated receptor 3 short=par-3	coagulation factor ii receptor-like 2 |thrombin receptor-like 2 flags: precursor	0.436	1327	0.441315	0	0	0
g11992	edf1_chick	endothelial differentiation-related factor 1 homolog short=edf-1		0.7025	2289	476.892	465.31	501.834	429.629
g11993	vav2_mouse	guanine nucleotide exchange factor vav2 short=vav-2		0.56	3188	40.2296	45.2745	75.4157	44.1568
g11994		granulins precursor		0.5991	2158	144.642	122.812	114.787	150.678
g11995	rund1_human	run domain-containing protein 1		0.745	4107	245.258	252.368	308.667	269.864
g11996	rl27_ictpu	60s ribosomal protein l27		0.7972	1791	596.088	406.42	353.907	408.497
g11997	in35_human	interferon-induced 35 kda protein short=ifp 35 short=ifi-35		0.47	2173	29.9146	65.8495	26.8223	27.3728
g11998	m3k14_human	mitogen-activated protein kinase kinase kinase 14	nf-kappa-beta-inducing kinase short= |serine threonine-protein kinase nik	0.4385	1460	18.0501	25.5672	16.6338	28.5183
g11999	gptc8_mouse	g patch domain-containing protein 8		0.6453	2569	31.9142	45.5279	28.3597	47.8504
g12	mkrn2_danre	probable e3 ubiquitin-protein ligase makorin-2		0.5544	989	92.9657	78.0027	34.3777	90.214
g120	eif3i_danre	eukaryotic translation initiation factor 3 subunit i short=eif3i	eukaryotic translation initiation factor 3 subunit 2 |eif-3-beta |eif3 p36	0.851	1871	961.226	1040.11	1079.93	1181.57
g1200	aqp4_rat	aquaporin-4 short=aqp-4	mercurial-insensitive water channel short=miwc |wch4	0.615	789	2.22671	22.0783	0	0
g12000	gptc8_mouse	g patch domain-containing protein 8		0.88	2425	78.0028	126.223	81.1181	116.101
g12001	gosr2_mouse	golgi snap receptor complex member 2	27 kda golgi snare protein |membrin	0.688	2654	320.615	311.302	355.954	318.996
g12002	wnt9b_human	protein wnt-9b	protein wnt-14b |protein wnt-15 flags: precursor	0.661	1472	36.9994	81.148	90.7402	74.082
g12003	co4a2_mouse	collagen alpha-2 chain contains:	canstatin flags: precursor	0.679	3135	18.3066	16.2727	26.3382	24.0328
g12004	rab20_human	ras-related protein rab-20		0.5265	1893	73.9379	36.8088	53.882	42.9429
g12005	cryaa_astfa	alpha-crystallin a chain		0.845	725	1.61552	0	0	0
g12006	jgn1b_danre	protein jagunal homolog 1-b		0.6614	1276	189.548	227.206	175.098	276.584
g12007	tarsh_human	target of nesh-sh3 short=tarsh	abi gene family member 3-binding protein |nesh-binding protein short= flags: precursor	0.7967	515	0	0	0	3.84991
g12008	trim3_human	tripartite motif-containing protein 3	brain-expressed ring finger protein |ring finger protein 22 |ring finger protein 97	0.5425	3622	175.105	178.293	256.13	151.084
g12009	trim3_human	tripartite motif-containing protein 3	brain-expressed ring finger protein |ring finger protein 22 |ring finger protein 97	0.6365	2369	372.288	493.191	553.571	384.991
g1201	baz2a_mouse	bromodomain adjacent to zinc finger domain protein 2a	transcription termination factor i-interacting protein 5 short=ttf-i-interacting protein 5 short=tip5	0.6275	2984	44.7461	54.6244	37.4372	59.1356
g12010	nf7o_xenla	nuclear factor ovary short=xnf7-o		0.486	2442	55.1571	43.3099	32.8181	57.6462
g12011	dyh10_human	dynein heavy chain axonemal	axonemal beta dynein heavy chain 10 |ciliary dynein heavy chain 10	0.5375	12021	8.42801	10.4543	15.5559	7.25721
g12012	kif19_mouse	kinesin-like protein kif19		0.7105	6363	270.862	180.49	179.383	255.823
g12014	abca5_human	atp-binding cassette sub-family a member 5		0.468	4354	31.6081	28.2918	32.3507	25.0456
g12015	tsc1_human	hamartin	tuberous sclerosis 1 protein	0.74	1237	60.1248	79.4642	70.6769	75.3331
g12016	cao_chlre	chlorophyllide a chloroplastic short=chlorophyll a oxygenase	chlorophyll b synthase flags: precursor	0.464	4926	55.0435	84.871	136.069	58.3622
g12018	nmdz1_rat	glutamate receptor subunit zeta-1	n-methyl-d-aspartate receptor subunit nr1 short=nmd-r1 flags: precursor	0.655	3116	12.0282	39.5323	12.47	4.45408
g12019	entp2_mouse	ectonucleoside triphosphate diphosphohydrolase 2 short=ntpdase 2	cd39 antigen-like 1 |ecto-atp diphosphohydrolase 2 short=ecto-atpdase 2 short=ecto-atpase 2	0.6045	1332	7.03453	14.012	7.2929	5.95406
g12021	zn609_human	zinc finger protein 609		0.805	400	23.425	31.1067	48.5707	44.6108
g12022	ssbp2_human	single-stranded dna-binding protein 2	sequence-specific single-stranded-dna-binding protein 2	0.9133	3150	146.499	133.907	185.031	104.485
g12023	aco12_mouse	acyl-coenzyme a thioesterase 12 short=acyl- thioesterase 12	acyl- thioester hydrolase 12 |cytoplasmic acetyl- hydrolase 1 short=cach-1 short=mcach-1	0.5757	1549	9.45166	14.4589	4.70343	15.3599
g12024	zchc9_human	zinc finger cchc domain-containing protein 9		0.511	2048	105.229	61.9704	28.4594	69.7044
g12025	cetn3_human	centrin-3		0.806	1223	572.696	427.304	438.844	486.354
g12026	lysm3_danre	and peptidoglycan-binding domain-containing protein 3		0.6182	2699	60.537	80.2159	100.777	89.622
g12027	dnjb6_chick	homolog subfamily b member 6		0.723	2099	8.92806	2.37117	2.31399	0
g12028	ptpr2_macne	receptor-type tyrosine-protein phosphatase n2 short=r-ptp-n2	m1851 flags: precursor	0.637	1583	1265.22	823.748	889.799	613.724
g12029	ptpr2_macne	receptor-type tyrosine-protein phosphatase n2 short=r-ptp-n2	m1851 flags: precursor	0.6883	1225	227.557	93.4471	156.616	85.7823
g12030	cpne8_human	copine-8	copine viii	0.745	740	6.33108	3.36289	3.28181	16.076
g12031	lhpl4_rat	lipoma hmgic fusion partner-like protein 4		0.873	466	13.8238	8.01032	0	8.50946
g12032	nkd1_danre	protein naked cuticle homolog 1 short=naked-1		0.5757	1214	0	1.02493	2.00044	0
g12034	uxt_rat	protein uxt	ubiquitously expressed transcript protein	0.7013	1348	102.962	74.7669	57.6507	67.659
g12035	tm111_danre	transmembrane protein 111	protein pob	0.7288	1934	16.0487	34.7417	25.1141	31.7807
g12036	ubp11_human	ubiquitin carboxyl-terminal hydrolase 11	deubiquitinating enzyme 11 |ubiquitin thiolesterase 11 |ubiquitin-specific-processing protease 11	0.6875	1078	8.14877	18.4678	15.7697	7.35697
g12038	lhx9_danre	lim homeobox protein lhx9 short=lim homeobox protein 9		0.7735	1586	6.64644	4.7072	0	3.75038
g1204	slik5_human	slit and ntrk-like protein 5	leucine-rich repeat-containing protein 11 flags: precursor	0.585	3642	30.3907	51.2467	49.3442	34.2972
g12040	nek7_human	serine threonine-protein kinase nek7	never in mitosis a-related kinase 7 short= -related protein kinase 7	0.679	897	30.6849	18.0329	43.3184	6.63111
g12042	sp130_mouse	histone deacetylase complex subunit sap130	130 kda sin3-associated polypeptide |sin3-associated polypeptide p130	0.864	1731	15.5625	10.0634	4.2089	14.8903
g12043	myo7a_human	myosin-viia		0.6455	5506	1.06361	0	0	0.360099
g12045	gfra2_bovin	gdnf family receptor alpha-2 short=gdnf receptor alpha-2 short=gdnfr-alpha-2 short=gfr-alpha-2 flags: precursor		0.694	3665	219.709	28.1785	31.8062	10.8197
g12046	vatb2_rat	v-type proton atpase subunit brain isoform short=v-atpase subunit b 2	endomembrane proton pump 58 kda subunit |vacuolar proton pump subunit b 2	0.815	3476	165.107	168.599	139.033	137.466
g12047	dus11_human	rna rnp complex-1-interacting phosphatase	dual specificity protein phosphatase 11 |phosphatase that interacts with rna rnp complex 1	0.5247	2743	30.1032	34.4748	11.5097	39.0324
g12048	casp7_human	caspase-7 short=casp-7	apoptotic protease mch-3 |cmh-1 |ice-like apoptotic protease 3 short=ice-lap3 contains: |caspase-7 subunit p20 contains: |caspase-7 subunit p11 flags: precursor	0.5629	1531	11.0928	13.0035	7.93121	11.6553
g12049		transcription factor hes-5		0.655	1039	49.6006	53.8904	21.0364	32.4408
g1205	slik6_mouse	slit and ntrk-like protein 6 flags: precursor		0.522	2206	0	0	0	0
g12050	pank4_mouse	pantothenate kinase 4 short=m 4	pantothenic acid kinase 4	0.639	4629	21.5071	42.739	41.4462	37.6923
g12051	drxia_salsa	draxin-a	dorsal repulsive axon guidance protein a flags: precursor	0.8571	1563	275.765	152.051	60.5969	90.0652
g12052	atrap_human	type-1 angiotensin ii receptor-associated protein	at1 receptor-associated protein	0.73	803	0	0	0	0
g12053	rad54_mouse	dna repair and recombination protein rad54-like	rad54 homolog short=mhr54 short=mrad54	0.7045	2761	7.42371	8.56252	22.8692	7.89922
g12054	lrc41_rat	leucine-rich repeat-containing protein 41		0.54	2514	131.847	140.562	131.377	153.79
g12055	qcr6_bovin	cytochrome b-c1 complex subunit mitochondrial	complex iii subunit 6 |complex iii subunit viii |cytochrome c1 non-heme 11 kda protein |mitochondrial hinge protein |ubiquinol-cytochrome c reductase complex 11 kda protein flags: precursor	0.83	1906	1095.97	778.811	894.456	627.267
g12056	faah1_mouse	fatty-acid amide hydrolase 1	anandamide amidohydrolase 1 |oleamide hydrolase 1	0.52	2459	29.2932	26.8183	37.5292	26.6081
g12057	rtxe_drome	probable rna-directed dna polymerase from transposon x-element	reverse transcriptase	0.454	1420	0	0	0	0
g12058	scrb1_pig	scavenger receptor class b member 1 short=srb1	high density lipoprotein receptor sr-bi |sr-bi	0.58	4010	51.6986	54.6113	37.5485	48.4551
g12059	ubc_human	polyubiquitin-c contains:	ubiquitin flags: precursor	1	525	8014.7	6640.84	5921	5596.89
g1206	slik1_human	slit and ntrk-like protein 1	leucine-rich repeat-containing protein 12 flags: precursor	0.587	2250	4.42472	13.8252	7.55545	3.52481
g12060	tpst2_chick	protein-tyrosine sulfotransferase 2	tyrosylprotein sulfotransferase 2 short=tpst-2	0.8347	2757	36.96	38.3616	29.9493	24.4512
g12061	smad3_chick	mothers against decapentaplegic homolog 3 short=mad homolog 3 short=mad3 short=mothers against dpp homolog 3	smad family member 3 short=smad 3 short=smad3	0.7535	784	43.3243	80.941	89.8311	50.5792
g12062	smad6_chick	mothers against decapentaplegic homolog 6 short=mad homolog 6 short=mothers against dpp homolog 6	smad family member 6 short=smad 6 short=smad6	0.585	954	69.9803	44.345	40.7302	47.801
g12063	cmya5_human	cardiomyopathy-associated protein 5	dystrobrevin-binding protein 2 |genethonin-3 |myospryn |spry domain-containing protein 2 |tripartite motif-containing protein 76	0.6	2966	0	0	0	0
g12064	gld2_danre	poly rna polymerase gld2	pap-associated domain-containing protein 4	0.6025	2918	66.0283	65.6674	31.6259	62.5115
g12065	home1_mouse	homer protein homolog 1 short=homer-1	vasp ena-related gene up-regulated during seizure and ltp 1 short=vesl-1	0.691	916	5.75396	5.43349	10.605	8.65809
g12067	5ht2c_rat	5-hydroxytryptamine receptor 2c short=5-ht-2c short=5-ht2c short=5-htr2c	5-hydroxytryptamine receptor 1c short=5-ht-1c short=5-ht1c |serotonin receptor 2c	0.8675	1191	0	0	0	0
g12069	bach_human	cytosolic acyl coenzyme a thioester hydrolase	acyl- thioesterase 7 |brain acyl- hydrolase |cte-iia short=cte-ii |long chain acyl- thioester hydrolase	0.5989	855	167.811	289.602	255.635	273.636
g1207	spy2_chick	protein sprouty homolog 2 short=spry-2		0.679	2948	49.2656	99.187	51.0751	71.2912
g12070	hes2_xenla	transcription factor hes-2 short=xhes2	hairy and enhancer of split 2	0.49	2088	0.560943	0	0	0
g12071	2a5g_mouse	serine threonine-protein phosphatase 2a 56 kda regulatory subunit gamma isoform	pp2a b subunit isoform b -alpha-3 |pp2a b subunit isoform b -gamma |pp2a b subunit isoform b56-gamma |pp2a b subunit isoform pr61-gamma |pp2a b subunit isoform r5-gamma	0.9055	874	30.8224	25.6257	36.1224	34.0281
g12072	hs90a_bovin	heat shock protein hsp 90-alpha		0.9445	2652	92.5252	243.036	200.547	198.121
g12073	h90a1_danre	heat shock protein hsp 90-alpha 1		0.912	2654	0.220657	0.468828	0	0
g12074	wdr20_human	wd repeat-containing protein 20	protein dmr	0.945	546	19.3063	9.11552	31.1351	29.0506
g12075	mfs7a_xentr	major facilitator superfamily domain-containing protein 7-a		0.5406	2532	47.183	72.2384	76.731	94.75
g12076	tstd2_mouse	thiosulfate sulfurtransferase rhodanese-like domain-containing protein 2		0.5725	1824	110.447	136.433	74.5603	98.9178
g12077	sc24b_human	protein transport protein sec24b	sec24-related protein b	0.615	1670	55.4064	52.155	36.3553	65.2986
g12078	wnt7b_chick	protein wnt-7b flags: precursor		0.7805	1978	0.296069	5.03243	1.22777	2.00476
g1208	nfip2_human	nedd4 family-interacting protein 2	nedd4 ww domain-binding protein 5a | mapk-activating protein pm04 pm05 pm06 pm07 | nf-kappa-b-activating protein 413	0.715	3026	278.104	356.093	349.112	308.61
g12080	cbx2_mouse	chromobox protein homolog 2	m33 |modifier 3 protein	0.68	1626	48.9822	42.8531	47.7941	35.3619
g12081	cbx2_human	chromobox protein homolog 2		0.74	2985	18.4418	18.7578	16.2716	15.2771
g12082	enpp7_human	ectonucleotide pyrophosphatase phosphodiesterase family member 7 short=e-npp 7 short=npp-7	alkaline sphingomyelin phosphodiesterase |intestinal alkaline sphingomyelinase short=alk-smase flags: precursor	0.5315	1362	0	0.91356	0	0
g12083	gbra2_bovin	gamma-aminobutyric acid receptor subunit alpha-2	gaba receptor subunit alpha-2 flags: precursor	0.783	600	0	8.29513	0	0
g12084	gbrg1_rat	gamma-aminobutyric acid receptor subunit gamma-1	gaba receptor subunit gamma-1 flags: precursor	0.625	1363	2.57795	6.39023	0	1.45466
g12085	l3bpb_danre	galectin-3-binding protein b	lectin galactoside-binding soluble 3-binding protein b flags: precursor	0.4938	894	581.695	155.882	73.3451	55.4447
g12086	l3bpb_danre	galectin-3-binding protein b	lectin galactoside-binding soluble 3-binding protein b flags: precursor	0.6075	570	650.352	183.366	72.43	90.4391
g12087	cant1_rat	soluble calcium-activated nucleotidase 1 short=scan-1	apyrase homolog	0.82	1181	73.8849	44.25	57.5775	53.7227
g12088	afmid_salsa	probable arylformamidase	kynurenine formamidase short=kf	0.7775	1181	1.48762	2.10714	0	3.35767
g12089	kith_chick	thymidine cytosolic		0.735	2071	11.8765	7.81048	4.69056	26.8062
g1209	pcdh9_human	protocadherin-9 flags: precursor		0.635	3709	6.94729	9.05777	10.4763	4.27652
g12090	sng2_bovin	synaptogyrin-2	cellugyrin	0.5988	4105	147.512	176.41	193.455	148.763
g12091	tmc6_human	transmembrane channel-like protein 6	epidermodysplasia verruciformis protein 1 |protein lak-4	0.518	3657	0.80069	1.36097	1.32816	1.08433
g12093	ntm1a_danre	alpha n-terminal protein methyltransferase 1a	methyltransferase-like protein 11a |x-pro-lys n-terminal protein methyltransferase 1a short=ntm1a	0.741	1637	97.306	91.2109	59.3412	83.5715
g12094	lrsm1_mouse	e3 ubiquitin-protein ligase lrsam1	leucine-rich repeat and sterile alpha motif-containing protein 1 |tsg101-associated ligase	0.5885	2967	88.6234	77.5833	56.4776	71.5029
g12095	rl12_human	60s ribosomal protein l12		0.7115	616	14453.3	14917.1	18016.9	12498.1
g12096	ctgf_human	connective tissue growth factor	ccn family member 2 |hypertrophic chondrocyte-specific protein 24 |insulin-like growth factor-binding protein 8 short=ibp-8 short=igf-binding protein 8 short=igfbp-8 flags: precursor	0.7	1344	9.15039	24.0707	52.4015	17.7027
g12098	tbb_parli	tubulin beta chain	beta-tubulin	0.991	3113	990.276	2446.57	2681.3	2500.51
g12099	gapr1_human	golgi-associated plant pathogenesis-related protein 1 short=gapr-1 short=golgi-associated pr-1 protein	glioma pathogenesis-related protein 2 short= 2	0.506	2456	25.2753	62.3148	98.8818	84.7654
g121	txlna_human	alpha-taxilin		0.7238	3678	79.6119	79.8389	60.0861	66.8448
g1210	slik3_human	slit and ntrk-like protein 3 flags: precursor		0.6865	7330	1.99736	1.0185	1.32526	2.16393
g12100	folc_human	folylpolyglutamate mitochondrial	folylpoly-gamma-glutamate synthetase short=fpgs |tetrahydrofolylpolyglutamate synthase short=tetrahydrofolate synthase flags: precursor	0.6095	2874	68.8731	39.3975	51.5451	75.8863
g12101	cdk9_chick	cell division protein kinase 9	cyclin-dependent kinase 9	0.65	1865	105.507	110.083	109.382	136.078
g12102	gys1_rabit	glycogen muscle		0.8075	5146	116.306	123.315	122.229	88.6167
g12104	ccnd2_chick	g1 s-specific cyclin-d2		0.875	527	5.55621	2.36104	0	3.76225
g12105	cdk6_human	cell division protein kinase 6	serine threonine-protein kinase plstire	0.706	1050	12.828	11.8502	2.31289	9.44144
g12107	grn_mouse	granulins	pc cell-derived growth factor short=pcdgf |proepithelin short=pepi contains: |acrogranin contains: |granulin-1 contains: |granulin-2 contains: |granulin-3 contains: |granulin-4 contains: |granulin-5 contains: |granulin-6 contains: |granulin-7 flags: precursor	0.542	1051	52.9347	62.7462	41.5924	50.9353
g12108	ca127_human	uncharacterized protein c1orf127		0.49	805	0	0	0	0
g12109	tadbp_xentr	tar dna-binding protein 43 short=tdp-43		0.635	5232	421.645	662.088	624.309	713.576
g1211	chle_human	cholinesterase	acylcholine acylhydrolase |butyrylcholine esterase |choline esterase ii |pseudocholinesterase flags: precursor	0.687	6275	122.258	151.097	149.002	134.287
g12110	6pgd_human	6-phosphogluconate decarboxylating		0.766	2178	539.646	329.634	375.765	387.801
g12111	kif1b_mouse	kinesin-like protein kif1b		0.7238	5250	132.63	224.442	265.52	164.281
g12112	pkp2_human	plakophilin-2		0.6375	590	4.96292	2.10893	8.23233	3.36051
g12113	gulp1_danre	ptb domain-containing engulfment adapter protein 1	cell death protein 6 homolog |ptb domain adapter protein ced-6	0.65	458	14.0652	5.43349	31.8149	0
g12115	adx_chick	mitochondrial	adrenal ferredoxin flags: precursor	0.7285	1041	333.035	295.23	277.614	312.357
g12116	rhg20_human	rho gtpase-activating protein 20	rho-type gtpase-activating protein 20	0.514	2865	0.61322	0.8686	0	2.07613
g12117	rnf17_human	ring finger protein 17	tudor domain-containing protein 4	0.445	930	0	0	0	0
g12118	rnf17_macfa	ring finger protein 17		0.481	1653	0	0	0	2.39891
g12119	lich_human	lysosomal acid lipase cholesteryl ester hydrolase short=acid cholesteryl ester hydrolase short=lal	cholesteryl esterase |lipase a |sterol esterase flags: precursor	0.681	2486	435.803	204.208	286.227	215.338
g12120	anr22_human	ankyrin repeat domain-containing protein 22		0.6135	1908	22.7129	73.0388	82.7332	61.31
g12121	stalp_mouse	amsh-like protease short=amsh-lp	amsh family protein short=amsh-fp |stam-binding 1	0.6332	3588	55.6572	91.8983	75.8072	76.8104
g12122	acta_rat	aortic smooth muscle	alpha-actin-2	0.9365	1563	56.5767	79.6077	91.6722	34.2502
g12123	tnr6_pig	tumor necrosis factor receptor superfamily member 6	apo-1 antigen |apoptosis-mediating surface antigen fas |faslg receptor ame: cd_antigen=cd95 flags: precursor	0.4665	1597	28.9695	64.6677	50.1827	58.3513
g12124	ch25h_danre	cholesterol 25-hydroxylase-like protein		0.6055	1669	1.75442	5.96414	0	2.37592
g12125	frpd3_human	ferm and pdz domain-containing protein 3		0.6383	7025	44.9326	45.1656	45.6323	39.7952
g12126	prps1_rat	ribose-phosphate pyrophosphokinase 1	phosphoribosyl pyrophosphate synthase i short=prs-i	0.8545	2201	140.752	179.772	178.747	183.767
g12127	mcar6_human	mitochondrial carrier triple repeat protein 6		0.4655	1411	19.507	19.4004	15.4903	22.4828
g12129	pxmp4_human	peroxisomal membrane protein 4	24 kda peroxisomal intrinsic membrane protein	0.8525	1761	66.5105	36.035	15.1697	24.7697
g1213	p2ry6_rat	p2y purinoceptor 6 short=p2y6		0.623	1157	5.06158	3.22628	0	3.42732
g12130	tgm5_mouse	protein-glutamine gamma-glutamyltransferase 5	transglutaminase-5 short=tgase-5	0.4785	1979	0	0	0	0
g12131	s35f4_mouse	solute carrier family 35 member f4		0.8675	1071	2.73401	1.16178	0	0
g12132	naa30_human	n-alpha-acetyltransferase catalytic subunit	n-acetyltransferase 12 |n-acetyltransferase mak3 homolog	0.8429	2132	80.2075	48.4401	44.4245	39.0589
g12133	muden_human	mhd domain-containing death-inducing protein	mu-2-related death-inducing protein short= | hiv-1 infection-related protein	0.816	2180	32.7735	13.1276	16.7101	20.9184
g12134	exoc5_human	exocyst complex component 5	exocyst complex component sec10 short=hsec10	0.599	3469	85.0836	63.8455	50.4049	80.5884
g12135	usp9x_human	probable ubiquitin carboxyl-terminal hydrolase faf-x	deubiquitinating enzyme faf-x |fat facets in mammals short=hfam |fat facets x-linked |ubiquitin thiolesterase faf-x |ubiquitin-specific protease x chromosome |ubiquitin-specific-processing protease faf-x	0.675	3699	106.866	192.746	183.174	211.188
g12136	med14_human	mediator of rna polymerase ii transcription subunit 14	activator-recruited cofactor 150 kda component short=arc150 |cofactor required for sp1 transcriptional activation subunit 2 short=crsp complex subunit 2 |mediator complex subunit 14 |rgr1 homolog short=hrgr1 |thyroid hormone receptor-associated protein complex 170 kda component short=trap170 |transcriptional coactivator crsp150 |vitamin d3 receptor-interacting protein complex 150 kda component sh…	0.532	4194	72.6097	51.0287	45.745	74.6941
g12138	cx038_human	uncharacterized protein cxorf38		0.52	3284	27.1057	40.1622	17.7481	16.3012
g12139		novel protein vertebrate protein phosphatase 2 (formerly 2a) regulatory subunit b family		0.69	259	56.5275	52.8454	56.2595	30.6209
g12141	zn271_ponab	zinc finger protein 271		0.628	2225	4.73764	6.71066	5.45739	8.91103
g12142	zn208_human	zinc finger protein 208	zinc finger protein 91-like	0.6	1632	4.30607	7.6242	11.9046	9.71913
g12145	zn665_ponab	zinc finger protein 665		0.6465	2811	14.5833	23.0174	18.1428	31.7402
g12146	zn665_ponab	zinc finger protein 665		0.594	2634	17.5643	35.4291	34.1138	35.3785
g12147	zn160_human	zinc finger protein 160	zinc finger protein hzf5 |zinc finger protein kr18 short=hkr18	0.587	2407	33.0889	76.5068	107.957	72.4877
g12148	taok3_rat	serine threonine-protein kinase tao3	axotomy-related gene 357 protein |jnk sapk-inhibitory kinase |jun kinase-inhibitory kinase |thousand and one amino acid protein 3	0.9279	1031	48.8494	56.7223	47.1103	53.8465
g12149	pebp1_bovin	phosphatidylethanolamine-binding protein 1 short=pebp-1	basic cytosolic 21 kda protein |hcnppp contains: |hippocampal cholinergic neurostimulating peptide short=hcnp	0.703	812	667.122	638.99	804.528	454.166
[truncated: 31,650 more rows]
